# Supplementary material for: An air-stable bisboron complex: a practical bidentate Lewis acid catalyst
Source: Beilstein J Org Chem. 2018 Mar 13;14:618–25. doi: 10.3762/bjoc.14.48 (PMC5870160; doi:10.3762/bjoc.14.48)
Supplement: File 2 — CIF of bisborane complex B. [file Beilstein_J_Org_Chem-14-618-s002.cif]

data_publication_text
_publ_requested_journal          Beilstein.-J.-Org.-Chem.
_publ_section_title              'No title yet'
_publ_section_abstract           'No title yet'
_publ_contact_author_name        'H. A. Wegner'
_publ_contact_author_address     
;Universit\"at Giessen
Institut f\"ur Organische Chemie
Heinrich-Buff-Ring 17
35392 Giessen
Germany
;
_publ_contact_author_email       prs@chemie.uni-giessen.de
loop_
_publ_author_name
_publ_author_address
'Wegner, H. A.'
;Universit\"at Giessen
Institut f\"ur Organische Chemie
Heinrich-Buff-Ring 17
35392 Giessen
Germany
;
'Hong, L.'
;Universit\"at Giessen
Institut f\"ur Organische Chemie
Heinrich-Buff-Ring 17
35392 Giessen
Germany
;
'Logemann, C.'
;Universit\"at Giessen
Institut f\"ur Anorganische und Analytische Chemie
Heinrich-Buff-Ring 17
35392 Giessen
Germany
;

 
data_mo_hol109_0ma
 
_audit_creation_method            'SHELXL-2016/6'
_shelx_SHELXL_version_number      '2016/6'
_chemical_name_systematic         ?
_chemical_name_common             ?
_chemical_melting_point           ?
_chemical_formula_moiety          ''
_chemical_formula_sum             'C21 H22.75 B2 Br0.17 N2 O' 
_chemical_formula_weight          354.10

loop_
 _atom_type_symbol
 _atom_type_description
 _atom_type_scat_dispersion_real
 _atom_type_scat_dispersion_imag
 _atom_type_scat_source
 'C'  'C'   0.0033   0.0016
 'International Tables Vol C Tables 4.2.6.8 and 6.1.1.4'
 'H'  'H'   0.0000   0.0000
 'International Tables Vol C Tables 4.2.6.8 and 6.1.1.4'
 'B'  'B'   0.0013   0.0007
 'International Tables Vol C Tables 4.2.6.8 and 6.1.1.4'
 'Br'  'Br'  -0.2901   2.4595
 'International Tables Vol C Tables 4.2.6.8 and 6.1.1.4'
 'N'  'N'   0.0061   0.0033
 'International Tables Vol C Tables 4.2.6.8 and 6.1.1.4'
 'O'  'O'   0.0106   0.0060
 'International Tables Vol C Tables 4.2.6.8 and 6.1.1.4'
 
_space_group_crystal_system       monoclinic
_space_group_IT_number            14
_space_group_name_H-M_alt         'P 21/c'
_space_group_name_Hall            '-P 2ybc'
 
_shelx_space_group_comment
;
The symmetry employed for this shelxl refinement is uniquely defined
by the following loop, which should always be used as a source of
symmetry information in preference to the above space-group names.
They are only intended as comments.
;
 
loop_
 _space_group_symop_operation_xyz
 'x, y, z'
 '-x, y+1/2, -z+1/2'
 '-x, -y, -z'
 'x, -y-1/2, z-1/2'
 
_cell_length_a                    33.8537(14)
_cell_length_b                    13.8270(6)
_cell_length_c                    24.6202(10)
_cell_angle_alpha                 90
_cell_angle_beta                  90.7730(10)
_cell_angle_gamma                 90
_cell_volume                      11523.5(8)
_cell_formula_units_Z             24
_cell_measurement_temperature     100(2)
_cell_measurement_reflns_used     9782
_cell_measurement_theta_min       2.29
_cell_measurement_theta_max       27.90
 
_exptl_crystal_description        plates
_exptl_crystal_colour             yellow
_exptl_crystal_density_meas       ?
_exptl_crystal_density_method     ?
_exptl_crystal_density_diffrn     1.225          
_exptl_crystal_F_000              4478
_exptl_transmission_factor_min    ?
_exptl_transmission_factor_max    ?
_exptl_crystal_size_max           0.244
_exptl_crystal_size_mid           0.147
_exptl_crystal_size_min           0.137
_exptl_absorpt_coefficient_mu     0.418
_shelx_estimated_absorpt_T_min    0.905
_shelx_estimated_absorpt_T_max    0.945
_exptl_absorpt_correction_type    numerical
_exptl_absorpt_correction_T_min   0.905
_exptl_absorpt_correction_T_max   0.945
_exptl_absorpt_process_details    'SADABS-2014/5, Bruker, Madison, 2014'
_exptl_absorpt_special_details    ?
_diffrn_ambient_temperature       100(2)
_diffrn_radiation_wavelength      0.71073
_diffrn_radiation_type            MoK\a
_diffrn_source                    'ImuS microfocus source'
_diffrn_measurement_device_type   'BRUKER D8 Venture, Bruker Photon 100 CMOS detector' 
_diffrn_measurement_method        '\f and \w scans'
_diffrn_detector_area_resol_mean  ?
_diffrn_reflns_number             425631
_diffrn_reflns_av_unetI/netI      0.0407
_diffrn_reflns_av_R_equivalents   0.0775
_diffrn_reflns_limit_h_min        -44
_diffrn_reflns_limit_h_max        44
_diffrn_reflns_limit_k_min        -18
_diffrn_reflns_limit_k_max        18
_diffrn_reflns_limit_l_min        -31
_diffrn_reflns_limit_l_max        32
_diffrn_reflns_theta_min          2.215
_diffrn_reflns_theta_max          27.960
_diffrn_reflns_theta_full         25.242
_diffrn_measured_fraction_theta_max   0.997
_diffrn_measured_fraction_theta_full  0.999
_diffrn_reflns_Laue_measured_fraction_max    0.997
_diffrn_reflns_Laue_measured_fraction_full   0.999
_diffrn_reflns_point_group_measured_fraction_max   0.997
_diffrn_reflns_point_group_measured_fraction_full  0.999
_reflns_number_total              27661
_reflns_number_gt                 20142
_reflns_threshold_expression      'I > 2\s(I)'
_reflns_Friedel_coverage          0.000
_reflns_Friedel_fraction_max      .
_reflns_Friedel_fraction_full     .
 
_reflns_special_details
;
 Reflections were merged by SHELXL according to the crystal
 class for the calculation of statistics and refinement.
 
 _reflns_Friedel_fraction is defined as the number of unique
 Friedel pairs measured divided by the number that would be
 possible theoretically, ignoring centric projections and
 systematic absences.
;
 
_computing_data_collection        'APEX3 v2015.5-2'
_computing_cell_refinement        'APEX3 v2014.5-2'
_computing_data_reduction         'APEX3 v2014.5-2' 
_computing_structure_solution     'SHELXS-2016 (Sheldrick, 2015)'
_computing_structure_refinement   'SHELXL-2016/6 (Sheldrick, 2015)'
_computing_molecular_graphics     'Diamond 4.3'
_refine_special_details           ?
_refine_ls_structure_factor_coef  Fsqd
_refine_ls_matrix_type            full
_refine_ls_weighting_scheme       calc
_refine_ls_weighting_details
'w=1/[\s^2^(Fo^2^)+(0.1016P)^2^+27.1329P] where P=(Fo^2^+2Fc^2^)/3'
_atom_sites_solution_primary      intrinsic
_atom_sites_solution_secondary    difmap
_atom_sites_solution_hydrogens    geom
_refine_ls_hydrogen_treatment     constr
_refine_ls_extinction_method      none
_refine_ls_extinction_coef        .
_refine_ls_number_reflns          27661
_refine_ls_number_parameters      1417
_refine_ls_number_restraints      0
_refine_ls_R_factor_all           0.1105
_refine_ls_R_factor_gt            0.0775
_refine_ls_wR_factor_ref          0.2148
_refine_ls_wR_factor_gt           0.1935
_refine_ls_goodness_of_fit_ref    1.028
_refine_ls_restrained_S_all       1.028
_refine_ls_shift/su_max           0.001
_refine_ls_shift/su_mean          0.000
 
loop_
 _atom_site_label
 _atom_site_type_symbol
 _atom_site_fract_x
 _atom_site_fract_y
 _atom_site_fract_z
 _atom_site_U_iso_or_equiv
 _atom_site_adp_type
 _atom_site_occupancy
 _atom_site_site_symmetry_order  
 _atom_site_calc_flag
 _atom_site_refinement_flags_posn
 _atom_site_refinement_flags_adp
 _atom_site_refinement_flags_occupancy
 _atom_site_disorder_assembly
 _atom_site_disorder_group
Br1 Br 0.70085(2) 0.87000(3) -0.00211(2) 0.03024(10) Uani 1 1 d . . . . .
N9 N 0.89879(6) 0.79534(16) 0.25194(9) 0.0119(4) Uani 1 1 d . . . . .
N10 N 0.90705(6) 0.87759(16) 0.27979(9) 0.0116(4) Uani 1 1 d . . . . .
N3 N 0.59932(6) 0.28705(16) 0.24876(9) 0.0119(4) Uani 1 1 d . . . . .
N4 N 0.59162(6) 0.36911(17) 0.22066(9) 0.0128(4) Uani 1 1 d . . . . .
N8 N 0.77826(6) 0.84655(16) 0.22038(10) 0.0129(5) Uani 1 1 d . . . . .
N1 N 0.56042(7) 0.43264(17) 0.50154(9) 0.0139(5) Uani 1 1 d . . . . .
N7 N 0.76949(6) 0.83942(16) 0.27364(9) 0.0127(4) Uani 1 1 d . . . . .
N5 N 0.72018(6) 0.33240(17) 0.26603(10) 0.0153(5) Uani 1 1 d . . . . .
N2 N 0.54331(7) 0.35253(18) 0.48047(9) 0.0142(5) Uani 1 1 d . . . . .
N6 N 0.73413(6) 0.34959(16) 0.21581(10) 0.0139(5) Uani 1 1 d . . . . .
N12 N 0.93844(7) 0.93443(18) -0.00198(9) 0.0150(5) Uani 1 1 d . . . . .
N11 N 0.95591(7) 0.85565(18) 0.01975(9) 0.0149(5) Uani 1 1 d . . . . .
O5 O 0.59605(12) 0.7597(2) 0.51587(13) 0.0634(7) Uani 1 1 d . . . . .
O2 O 0.91226(9) 1.39128(19) 0.03456(14) 0.0504(6) Uani 1 1 d . . . . .
O1 O 0.91024(9) 1.25423(19) -0.01859(14) 0.0504(6) Uani 1 1 d . . . . .
O4 O 0.75396(8) 1.00713(19) 0.50230(12) 0.0443(7) Uani 1 1 d . . . . .
C60 C 0.77402(8) 0.65594(19) 0.26822(11) 0.0127(5) Uani 1 1 d . . . . .
C78 C 0.96333(8) 0.8141(2) 0.20110(11) 0.0126(5) Uani 1 1 d . . . . .
C84 C 0.89845(7) 0.8861(2) 0.16265(11) 0.0118(5) Uani 1 1 d . . . . .
C55 C 0.78265(8) 0.66339(19) 0.21245(11) 0.0131(5) Uani 1 1 d . . . . .
C97 C 0.89884(8) 0.7499(2) -0.01108(10) 0.0146(5) Uani 1 1 d . . . . .
C73 C 0.97096(8) 0.90074(19) 0.22920(10) 0.0118(5) Uani 1 1 d . . . . .
C37 C 0.72132(8) 0.15059(19) 0.24799(12) 0.0138(5) Uani 1 1 d . . . . .
C79 C 0.90598(8) 0.9728(2) 0.19134(11) 0.0124(5) Uani 1 1 d . . . . .
C66 C 0.66818(8) 0.74271(19) 0.26644(11) 0.0141(5) Uani 1 1 d . . . . .
H66 H 0.662027 0.737216 0.303850 0.017 Uiso 1 1 calc R U . . .
C61 C 0.70763(7) 0.74623(18) 0.25071(11) 0.0107(5) Uani 1 1 d . . . . .
C62 C 0.71649(7) 0.75464(18) 0.19523(11) 0.0108(5) Uani 1 1 d . . . . .
C12 C 0.61851(8) 0.3335(2) 0.53408(11) 0.0150(5) Uani 1 1 d . . . . .
C7 C 0.60086(8) 0.2496(2) 0.51254(11) 0.0150(5) Uani 1 1 d . . . . .
C63 C 0.68577(8) 0.7609(2) 0.15682(11) 0.0151(5) Uani 1 1 d . . . . .
H63 H 0.691679 0.768092 0.119426 0.018 Uiso 1 1 calc R U . . .
C15 C 0.55509(8) 0.5178(2) 0.47759(11) 0.0166(6) Uani 1 1 d . . . . .
H15 H 0.567397 0.573324 0.492939 0.020 Uiso 1 1 calc R U . . .
C43 C 0.79610(8) 0.25675(19) 0.23797(12) 0.0136(5) Uani 1 1 d . . . . .
C87 C 0.87762(8) 0.7263(2) 0.27506(11) 0.0143(5) Uani 1 1 d . . . . .
H87 H 0.871325 0.669861 0.254671 0.017 Uiso 1 1 calc R U . . .
C83 C 0.87815(8) 0.8895(2) 0.11297(11) 0.0148(5) Uani 1 1 d . . . . .
H83 H 0.873161 0.831347 0.093484 0.018 Uiso 1 1 calc R U . . .
C24 C 0.53464(8) 0.3070(2) 0.29937(11) 0.0132(5) Uani 1 1 d . . . . .
C48 C 0.78186(8) 0.24112(19) 0.29065(12) 0.0143(5) Uani 1 1 d . . . . .
C25 C 0.60002(7) 0.3795(2) 0.33743(11) 0.0126(5) Uani 1 1 d . . . . .
C77 C 0.99489(8) 0.7601(2) 0.18195(11) 0.0155(5) Uani 1 1 d . . . . .
H77 H 0.990015 0.700182 0.164187 0.019 Uiso 1 1 calc R U . . .
C42 C 0.73558(8) 0.16877(19) 0.19581(11) 0.0137(5) Uani 1 1 d . . . . .
C74 C 1.00989(8) 0.9314(2) 0.23753(11) 0.0158(6) Uani 1 1 d . . . . .
H74 H 1.015094 0.988562 0.257837 0.019 Uiso 1 1 calc R U . . .
C59 C 0.78875(8) 0.5781(2) 0.29806(12) 0.0157(5) Uani 1 1 d . . . . .
H59 H 0.783369 0.573579 0.335748 0.019 Uiso 1 1 calc R U . . .
C26 C 0.62124(8) 0.3834(2) 0.38643(11) 0.0153(5) Uani 1 1 d . . . . .
H26 H 0.626935 0.325431 0.405672 0.018 Uiso 1 1 calc R U . . .
C30 C 0.59190(8) 0.4657(2) 0.30874(11) 0.0131(5) Uani 1 1 d . . . . .
C102 C 0.88078(8) 0.8320(2) -0.03370(10) 0.0150(5) Uani 1 1 d . . . . .
C56 C 0.80522(8) 0.5917(2) 0.18799(12) 0.0163(6) Uani 1 1 d . . . . .
H56 H 0.811033 0.596202 0.150435 0.020 Uiso 1 1 calc R U . . .
C89 C 0.87324(8) 0.8160(2) 0.35693(11) 0.0178(6) Uani 1 1 d . . . . .
H89 H 0.864983 0.824277 0.393361 0.021 Uiso 1 1 calc R U . . .
C76 C 1.03377(8) 0.7930(2) 0.18855(12) 0.0178(6) Uani 1 1 d . . . . .
H76 H 1.055042 0.756796 0.174136 0.021 Uiso 1 1 calc R U . . .
O3 O 0.78159(11) 1.0059(2) 0.42055(12) 0.0585(9) Uani 1 1 d . . . . .
C19 C 0.52720(8) 0.3932(2) 0.27081(11) 0.0135(5) Uani 1 1 d . . . . .
C33 C 0.62068(8) 0.2172(2) 0.22651(11) 0.0147(5) Uani 1 1 d . . . . .
H33 H 0.625869 0.160215 0.246910 0.018 Uiso 1 1 calc R U . . .
C85 C 0.90656(9) 0.6878(2) 0.16328(12) 0.0183(6) Uani 1 1 d . . . . .
H85A H 0.917677 0.635784 0.185783 0.027 Uiso 1 1 calc R U . . .
H85B H 0.917783 0.684558 0.126838 0.027 Uiso 1 1 calc R U . . .
H85C H 0.877809 0.680438 0.160724 0.027 Uiso 1 1 calc R U . . .
C23 C 0.50323(8) 0.2529(2) 0.31859(12) 0.0167(6) Uani 1 1 d . . . . .
H23 H 0.508081 0.193252 0.336593 0.020 Uiso 1 1 calc R U . . .
C44 C 0.83672(8) 0.2631(2) 0.22981(13) 0.0170(6) Uani 1 1 d . . . . .
H44 H 0.846425 0.272477 0.194161 0.020 Uiso 1 1 calc R U . . .
C75 C 1.04114(8) 0.8786(2) 0.21615(12) 0.0189(6) Uani 1 1 d . . . . .
H75 H 1.067476 0.901288 0.220511 0.023 Uiso 1 1 calc R U . . .
C29 C 0.60444(8) 0.5538(2) 0.33037(12) 0.0170(6) Uani 1 1 d . . . . .
H29 H 0.598605 0.612136 0.311552 0.020 Uiso 1 1 calc R U . . .
C20 C 0.48833(8) 0.4236(2) 0.26233(12) 0.0181(6) Uani 1 1 d . . . . .
H20 H 0.483099 0.480538 0.241908 0.022 Uiso 1 1 calc R U . . .
C16 C 0.53191(8) 0.5283(2) 0.43047(12) 0.0194(6) Uani 1 1 d . . . . .
H16 H 0.528259 0.589763 0.413951 0.023 Uiso 1 1 calc R U . . .
C36 C 0.60478(8) 0.3780(2) 0.17040(11) 0.0162(6) Uani 1 1 d . . . . .
H36 H 0.598530 0.435226 0.150722 0.019 Uiso 1 1 calc R U . . .
C90 C 0.89485(8) 0.8868(2) 0.33055(11) 0.0162(6) Uani 1 1 d . . . . .
H90 H 0.901196 0.944482 0.349714 0.019 Uiso 1 1 calc R U . . .
C108 C 0.94358(8) 1.0204(2) 0.02091(12) 0.0186(6) Uani 1 1 d . . . . .
H108 H 0.931087 1.075121 0.004927 0.022 Uiso 1 1 calc R U . . .
C38 C 0.69913(8) 0.0670(2) 0.25731(12) 0.0166(6) Uani 1 1 d . . . . .
H38 H 0.689267 0.054684 0.292591 0.020 Uiso 1 1 calc R U . . .
C64 C 0.64647(8) 0.7566(2) 0.17313(12) 0.0172(6) Uani 1 1 d . . . . .
H64 H 0.625738 0.760116 0.146816 0.021 Uiso 1 1 calc R U . . .
C98 C 0.87571(9) 0.6743(2) 0.00849(11) 0.0175(6) Uani 1 1 d . . . . .
H98 H 0.887951 0.618763 0.023991 0.021 Uiso 1 1 calc R U . . .
C65 C 0.63768(8) 0.7472(2) 0.22777(12) 0.0175(6) Uani 1 1 d . . . . .
H65 H 0.610942 0.743782 0.238850 0.021 Uiso 1 1 calc R U . . .
C39 C 0.69131(8) 0.0015(2) 0.21550(13) 0.0186(6) Uani 1 1 d . . . . .
H39 H 0.676396 -0.055329 0.222216 0.022 Uiso 1 1 calc R U . . .
C28 C 0.62557(9) 0.5570(2) 0.37964(12) 0.0199(6) Uani 1 1 d . . . . .
H28 H 0.634020 0.617352 0.394062 0.024 Uiso 1 1 calc R U . . .
C35 C 0.62730(8) 0.3074(2) 0.14527(11) 0.0184(6) Uani 1 1 d . . . . .
H35 H 0.636529 0.315860 0.109311 0.022 Uiso 1 1 calc R U . . .
C41 C 0.72718(8) 0.1037(2) 0.15400(12) 0.0166(6) Uani 1 1 d . . . . .
H41 H 0.736322 0.116584 0.118412 0.020 Uiso 1 1 calc R U . . .
C80 C 0.89289(8) 1.0603(2) 0.16966(11) 0.0163(6) Uani 1 1 d . . . . .
H80 H 0.897968 1.118770 0.188787 0.020 Uiso 1 1 calc R U . . .
C72 C 0.79666(8) 0.9244(2) 0.20255(13) 0.0193(6) Uani 1 1 d . . . . .
H72 H 0.803021 0.928214 0.165153 0.023 Uiso 1 1 calc R U . . .
C27 C 0.63416(8) 0.4722(2) 0.40737(11) 0.0182(6) Uani 1 1 d . . . . .
H27 H 0.648802 0.474364 0.440538 0.022 Uiso 1 1 calc R U . . .
C54 C 0.72609(8) 0.4325(2) 0.19092(13) 0.0192(6) Uani 1 1 d . . . . .
H54 H 0.736210 0.443305 0.155630 0.023 Uiso 1 1 calc R U . . .
C58 C 0.81133(8) 0.5064(2) 0.27328(13) 0.0193(6) Uani 1 1 d . . . . .
H58 H 0.821119 0.453342 0.293934 0.023 Uiso 1 1 calc R U . . .
C91 C 0.95987(8) 0.7758(2) -0.07253(11) 0.0175(6) Uani 1 1 d . . . . .
C18 C 0.52109(8) 0.3597(2) 0.43570(11) 0.0188(6) Uani 1 1 d . . . . .
H18 H 0.509075 0.302953 0.421325 0.023 Uiso 1 1 calc R U . . .
C6 C 0.53942(8) 0.2764(2) 0.57361(12) 0.0179(6) Uani 1 1 d . . . . .
C34 C 0.63576(8) 0.2248(2) 0.17422(12) 0.0177(6) Uani 1 1 d . . . . .
H34 H 0.651337 0.174649 0.159151 0.021 Uiso 1 1 calc R U . . .
C82 C 0.86511(8) 0.9779(2) 0.09164(11) 0.0182(6) Uani 1 1 d . . . . .
H82 H 0.851315 0.979663 0.057795 0.022 Uiso 1 1 calc R U . . .
C105 C 0.97795(8) 0.8645(2) 0.06462(11) 0.0189(6) Uani 1 1 d . . . . .
H105 H 0.989964 0.808303 0.079737 0.023 Uiso 1 1 calc R U . . .
C88 C 0.86430(8) 0.7336(2) 0.32832(11) 0.0173(6) Uani 1 1 d . . . . .
H88 H 0.849450 0.682993 0.344277 0.021 Uiso 1 1 calc R U . . .
C107 C 0.96680(9) 1.0331(2) 0.06786(12) 0.0204(6) Uani 1 1 d . . . . .
H107 H 0.970417 1.095326 0.083563 0.024 Uiso 1 1 calc R U . . .
C101 C 0.83945(8) 0.8377(2) -0.03609(11) 0.0175(6) Uani 1 1 d . . . . .
H101 H 0.827024 0.893498 -0.050940 0.021 Uiso 1 1 calc R U . . .
C69 C 0.77938(8) 0.9099(2) 0.30768(13) 0.0189(6) Uani 1 1 d . . . . .
H69 H 0.773387 0.903151 0.345072 0.023 Uiso 1 1 calc R U . . .
C11 C 0.65968(8) 0.3414(2) 0.53533(12) 0.0186(6) Uani 1 1 d . . . . .
H11 H 0.671735 0.398254 0.549461 0.022 Uiso 1 1 calc R U . . .
C17 C 0.51476(9) 0.4475(2) 0.40906(12) 0.0215(6) Uani 1 1 d . . . . .
H17 H 0.498962 0.450847 0.376937 0.026 Uiso 1 1 calc R U . . .
C1 C 0.55727(8) 0.3593(2) 0.59558(11) 0.0163(6) Uani 1 1 d . . . . .
C86 C 0.93836(9) 1.0533(2) 0.28432(12) 0.0176(6) Uani 1 1 d . . . . .
H86A H 0.912588 1.077811 0.295616 0.026 Uiso 1 1 calc R U . . .
H86B H 0.952185 1.103515 0.263906 0.026 Uiso 1 1 calc R U . . .
H86C H 0.954105 1.035608 0.316512 0.026 Uiso 1 1 calc R U . . .
C31 C 0.59136(9) 0.1804(2) 0.33764(12) 0.0191(6) Uani 1 1 d . . . . .
H31A H 0.579200 0.128549 0.316052 0.029 Uiso 1 1 calc R U . . .
H31B H 0.581048 0.178631 0.374632 0.029 Uiso 1 1 calc R U . . .
H31C H 0.620073 0.171416 0.338890 0.029 Uiso 1 1 calc R U . . .
C8 C 0.62471(9) 0.1752(2) 0.49313(12) 0.0200(6) Uani 1 1 d . . . . .
H8 H 0.612910 0.118583 0.478298 0.024 Uiso 1 1 calc R U . . .
C81 C 0.87233(9) 1.0630(2) 0.11996(12) 0.0200(6) Uani 1 1 d . . . . .
H81 H 0.863342 1.123013 0.105639 0.024 Uiso 1 1 calc R U . . .
C57 C 0.81938(8) 0.5133(2) 0.21825(13) 0.0195(6) Uani 1 1 d . . . . .
H57 H 0.834552 0.464458 0.201142 0.023 Uiso 1 1 calc R U . . .
C109 C 0.73761(9) 0.9704(2) -0.01817(13) 0.0223(6) Uani 1 1 d . . . . .
C67 C 0.73693(9) 0.7425(2) 0.35504(12) 0.0208(6) Uani 1 1 d . . . . .
H67A H 0.762052 0.744185 0.375268 0.031 Uiso 1 1 calc R U . . .
H67B H 0.722159 0.684389 0.365099 0.031 Uiso 1 1 calc R U . . .
H67C H 0.721398 0.800091 0.363796 0.031 Uiso 1 1 calc R U . . .
C32 C 0.56029(9) 0.5443(2) 0.21475(12) 0.0194(6) Uani 1 1 d . . . . .
H32A H 0.586134 0.567670 0.203002 0.029 Uiso 1 1 calc R U . . .
H32B H 0.546815 0.595580 0.234782 0.029 Uiso 1 1 calc R U . . .
H32C H 0.544321 0.526095 0.182866 0.029 Uiso 1 1 calc R U . . .
C40 C 0.70555(8) 0.0202(2) 0.16386(13) 0.0193(6) Uani 1 1 d . . . . .
H40 H 0.700487 -0.024231 0.135180 0.023 Uiso 1 1 calc R U . . .
C92 C 0.98634(9) 0.7215(2) -0.10329(13) 0.0239(7) Uani 1 1 d . . . . .
H92 H 0.998853 0.666378 -0.087739 0.029 Uiso 1 1 calc R U . . .
C21 C 0.45717(8) 0.3708(2) 0.28368(13) 0.0220(6) Uani 1 1 d . . . . .
H21 H 0.430809 0.393150 0.279030 0.026 Uiso 1 1 calc R U . . .
C104 C 0.97001(9) 0.6653(2) 0.01912(13) 0.0228(6) Uani 1 1 d . . . . .
H10A H 0.998503 0.677355 0.017709 0.034 Uiso 1 1 calc R U . . .
H10B H 0.963900 0.603798 0.001099 0.034 Uiso 1 1 calc R U . . .
H10C H 0.961797 0.662211 0.057100 0.034 Uiso 1 1 calc R U . . .
C47 C 0.80862(9) 0.2356(2) 0.33426(13) 0.0209(6) Uani 1 1 d . . . . .
H47 H 0.799188 0.226485 0.370057 0.025 Uiso 1 1 calc R U . . .
C96 C 0.94181(8) 0.8579(2) -0.09542(11) 0.0171(6) Uani 1 1 d . . . . .
C53 C 0.70319(9) 0.5046(2) 0.21496(15) 0.0242(7) Uani 1 1 d . . . . .
H53 H 0.697690 0.563712 0.196716 0.029 Uiso 1 1 calc R U . . .
C106 C 0.98402(9) 0.9532(2) 0.09020(12) 0.0220(6) Uani 1 1 d . . . . .
H106 H 0.999741 0.957816 0.122356 0.026 Uiso 1 1 calc R U . . .
C99 C 0.83430(9) 0.6803(2) 0.00525(12) 0.0211(6) Uani 1 1 d . . . . .
H99 H 0.818546 0.628516 0.018171 0.025 Uiso 1 1 calc R U . . .
C13 C 0.60585(9) 0.5150(2) 0.57778(13) 0.0233(6) Uani 1 1 d . . . . .
H13A H 0.622664 0.542935 0.549760 0.035 Uiso 1 1 calc R U . . .
H13B H 0.621567 0.503957 0.610925 0.035 Uiso 1 1 calc R U . . .
H13C H 0.584184 0.559640 0.585625 0.035 Uiso 1 1 calc R U . . .
C71 C 0.80709(8) 1.0011(2) 0.23662(14) 0.0232(7) Uani 1 1 d . . . . .
H71 H 0.819929 1.056825 0.222797 0.028 Uiso 1 1 calc R U . . .
C22 C 0.46448(8) 0.2861(2) 0.31154(13) 0.0212(6) Uani 1 1 d . . . . .
H22 H 0.443148 0.250109 0.325996 0.025 Uiso 1 1 calc R U . . .
C45 C 0.86308(8) 0.2559(2) 0.27326(14) 0.0223(7) Uani 1 1 d . . . . .
H45 H 0.890699 0.259581 0.267222 0.027 Uiso 1 1 calc R U . . .
C114 C 0.74122(10) 1.0013(2) -0.07118(13) 0.0232(6) Uani 1 1 d . . . . .
H114 H 0.725229 0.974028 -0.099256 0.028 Uiso 1 1 calc R U . . .
O6 O 0.59558(12) 0.8846(2) 0.46519(13) 0.0634(7) Uani 1 1 d . . . . .
C46 C 0.84914(9) 0.2435(2) 0.32549(14) 0.0243(7) Uani 1 1 d . . . . .
H46 H 0.867183 0.240278 0.355328 0.029 Uiso 1 1 calc R U . . .
C103 C 0.89224(10) 1.0126(2) -0.07875(13) 0.0242(7) Uani 1 1 d . . . . .
H10D H 0.875472 1.040931 -0.050785 0.036 Uiso 1 1 calc R U . . .
H10E H 0.876323 0.999731 -0.111501 0.036 Uiso 1 1 calc R U . . .
H10F H 0.913521 1.057833 -0.087473 0.036 Uiso 1 1 calc R U . . .
C2 C 0.54806(9) 0.3877(2) 0.64846(12) 0.0224(7) Uani 1 1 d . . . . .
H2 H 0.560019 0.443869 0.663599 0.027 Uiso 1 1 calc R U . . .
C70 C 0.79832(9) 0.9938(2) 0.29028(15) 0.0253(7) Uani 1 1 d . . . . .
H70 H 0.804896 1.044092 0.315061 0.030 Uiso 1 1 calc R U . . .
C100 C 0.81649(9) 0.7616(2) -0.01675(12) 0.0212(6) Uani 1 1 d . . . . .
H100 H 0.788497 0.765722 -0.018704 0.025 Uiso 1 1 calc R U . . .
C68 C 0.77543(9) 0.7738(2) 0.12024(12) 0.0207(6) Uani 1 1 d . . . . .
H68A H 0.763087 0.833534 0.106920 0.031 Uiso 1 1 calc R U . . .
H68B H 0.766607 0.719302 0.097718 0.031 Uiso 1 1 calc R U . . .
H68C H 0.804228 0.779761 0.118332 0.031 Uiso 1 1 calc R U . . .
C49 C 0.77690(9) 0.2938(2) 0.13108(12) 0.0211(6) Uani 1 1 d . . . . .
H49A H 0.753739 0.302485 0.107269 0.032 Uiso 1 1 calc R U . . .
H49B H 0.793767 0.242757 0.116442 0.032 Uiso 1 1 calc R U . . .
H49C H 0.791814 0.354517 0.133090 0.032 Uiso 1 1 calc R U . . .
C9 C 0.66576(9) 0.1835(2) 0.49535(12) 0.0243(7) Uani 1 1 d . . . . .
H9 H 0.681779 0.132075 0.482638 0.029 Uiso 1 1 calc R U . . .
C110 C 0.75978(11) 1.0097(2) 0.02341(13) 0.0283(7) Uani 1 1 d . . . . .
H110 H 0.757050 0.987276 0.059629 0.034 Uiso 1 1 calc R U . . .
C52 C 0.68907(9) 0.4868(2) 0.26554(15) 0.0265(7) Uani 1 1 d . . . . .
H52 H 0.673485 0.533527 0.283687 0.032 Uiso 1 1 calc R U . . .
C51 C 0.69791(8) 0.3991(2) 0.28992(14) 0.0231(7) Uani 1 1 d . . . . .
H51 H 0.687747 0.385914 0.324930 0.028 Uiso 1 1 calc R U . . .
C111 C 0.78681(12) 1.0846(3) 0.01108(15) 0.0381(10) Uani 1 1 d . . . . .
H111 H 0.801894 1.114277 0.039287 0.046 Uiso 1 1 calc R U . . .
C5 C 0.51254(9) 0.2238(2) 0.60433(13) 0.0257(7) Uani 1 1 d . . . . .
H5 H 0.500229 0.168026 0.589292 0.031 Uiso 1 1 calc R U . . .
C14 C 0.53029(10) 0.1620(2) 0.48333(13) 0.0244(7) Uani 1 1 d . . . . .
H14A H 0.501729 0.173340 0.484254 0.037 Uiso 1 1 calc R U . . .
H14B H 0.536556 0.101452 0.502283 0.037 Uiso 1 1 calc R U . . .
H14C H 0.538745 0.157422 0.445509 0.037 Uiso 1 1 calc R U . . .
C10 C 0.68322(9) 0.2664(2) 0.51601(13) 0.0239(7) Uani 1 1 d . . . . .
H10 H 0.711181 0.272315 0.517042 0.029 Uiso 1 1 calc R U . . .
C95 C 0.95066(9) 0.8840(2) -0.14867(12) 0.0226(7) Uani 1 1 d . . . . .
H95 H 0.938760 0.939853 -0.164303 0.027 Uiso 1 1 calc R U . . .
C3 C 0.52148(10) 0.3343(3) 0.67915(12) 0.0296(8) Uani 1 1 d . . . . .
H3 H 0.515611 0.353686 0.715162 0.036 Uiso 1 1 calc R U . . .
C94 C 0.97676(10) 0.8290(3) -0.17904(12) 0.0287(8) Uani 1 1 d . . . . .
H94 H 0.982453 0.847259 -0.215292 0.034 Uiso 1 1 calc R U . . .
C93 C 0.99442(10) 0.7480(3) -0.15674(14) 0.0300(8) Uani 1 1 d . . . . .
H93 H 1.012038 0.710253 -0.177717 0.036 Uiso 1 1 calc R U . . .
C113 C 0.76859(10) 1.0727(2) -0.08272(13) 0.0257(7) Uani 1 1 d . . . . .
H113 H 0.771955 1.093702 -0.119109 0.031 Uiso 1 1 calc R U . . .
C112 C 0.79107(10) 1.1136(2) -0.04109(15) 0.0291(7) Uani 1 1 d . . . . .
H112 H 0.809723 1.162590 -0.049296 0.035 Uiso 1 1 calc R U . . .
C50 C 0.71548(10) 0.2171(2) 0.35311(13) 0.0256(7) Uani 1 1 d . . . . .
H50A H 0.724177 0.270675 0.376408 0.038 Uiso 1 1 calc R U . . .
H50B H 0.724098 0.155649 0.369199 0.038 Uiso 1 1 calc R U . . .
H50C H 0.686605 0.217754 0.349765 0.038 Uiso 1 1 calc R U . . .
C4 C 0.50367(10) 0.2529(3) 0.65711(14) 0.0312(8) Uani 1 1 d . . . . .
H4 H 0.485378 0.216841 0.677891 0.037 Uiso 1 1 calc R U . . .
B9 B 0.93219(9) 0.9602(2) 0.24669(12) 0.0129(6) Uani 1 1 d . . . . .
B3 B 0.58118(9) 0.2827(2) 0.31047(12) 0.0125(6) Uani 1 1 d . . . . .
B7 B 0.74544(9) 0.7406(2) 0.29105(12) 0.0130(6) Uani 1 1 d . . . . .
B10 B 0.91705(9) 0.7901(2) 0.19020(12) 0.0133(6) Uani 1 1 d . . . . .
B4 B 0.56617(9) 0.4522(2) 0.25323(13) 0.0140(6) Uani 1 1 d . . . . .
B8 B 0.76304(9) 0.7557(2) 0.18164(13) 0.0142(6) Uani 1 1 d . . . . .
B11 B 0.94685(9) 0.7511(2) -0.01117(13) 0.0168(6) Uani 1 1 d . . . . .
C120 C 0.78064(13) 1.0362(3) 0.46608(15) 0.0374(9) Uani 1 1 d . . . . .
B1 B 0.58809(9) 0.4144(2) 0.55664(13) 0.0160(6) Uani 1 1 d . . . . .
B5 B 0.73443(9) 0.2288(2) 0.29405(13) 0.0163(6) Uani 1 1 d . . . . .
B6 B 0.76281(9) 0.2640(2) 0.19069(13) 0.0142(6) Uani 1 1 d . . . . .
B2 B 0.55281(10) 0.2495(2) 0.51259(13) 0.0171(6) Uani 1 1 d . . . . .
B12 B 0.91090(9) 0.9133(2) -0.05667(13) 0.0166(6) Uani 1 1 d . . . . .
C118 C 0.91214(14) 1.4141(3) 0.13010(17) 0.0470(10) Uani 1 1 d . . . . .
H11D H 0.893319 1.467277 0.125135 0.070 Uiso 1 1 calc R U . . .
H11E H 0.939155 1.439362 0.128788 0.070 Uiso 1 1 calc R U . . .
H11F H 0.907870 1.383261 0.165386 0.070 Uiso 1 1 calc R U . . .
C117 C 0.90616(12) 1.3411(3) 0.08577(17) 0.0406(9) Uani 1 1 d . . . . .
H11G H 0.925289 1.287401 0.089966 0.049 Uiso 1 1 calc R U . . .
H11H H 0.879099 1.314182 0.086986 0.049 Uiso 1 1 calc R U . . .
C116 C 0.91436(13) 1.3368(3) -0.00949(18) 0.0441(10) Uani 1 1 d . . . . .
C119 C 0.80830(15) 1.1091(3) 0.48994(18) 0.0506(11) Uani 1 1 d . . . . .
H11A H 0.793198 1.158583 0.509159 0.076 Uiso 1 1 calc R U . . .
H11B H 0.823392 1.139513 0.460863 0.076 Uiso 1 1 calc R U . . .
H11C H 0.826492 1.077041 0.515473 0.076 Uiso 1 1 calc R U . . .
C115 C 0.92025(15) 1.3963(4) -0.05941(19) 0.0577(12) Uani 1 1 d . . . . .
H11I H 0.895079 1.425705 -0.070549 0.087 Uiso 1 1 calc R U . . .
H11J H 0.929886 1.354902 -0.088708 0.087 Uiso 1 1 calc R U . . .
H11K H 0.939644 1.447257 -0.051719 0.087 Uiso 1 1 calc R U . . .
C125 C 0.58763(19) 0.8299(5) 0.5093(3) 0.0736(9) Uani 1 1 d . . . . .
C124 C 0.58186(19) 0.8916(4) 0.5583(2) 0.0736(9) Uani 1 1 d . . . . .
H12A H 0.564973 0.857654 0.584041 0.110 Uiso 1 1 calc R U . . .
H12B H 0.569284 0.952614 0.547435 0.110 Uiso 1 1 calc R U . . .
H12C H 0.607547 0.905133 0.575466 0.110 Uiso 1 1 calc R U . . .
C121 C 0.72591(15) 0.9356(3) 0.4844(3) 0.0721(17) Uani 1 1 d . . . . .
H121 H 0.727374 0.907714 0.449208 0.087 Uiso 0.5 1 calc R U P A 1
H12N H 0.738651 0.873927 0.474179 0.087 Uiso 0.5 1 calc R U P B 2
H12O H 0.708852 0.959025 0.454159 0.087 Uiso 0.5 1 calc R U P B 2
C126 C 0.60188(19) 0.8341(5) 0.4148(2) 0.0736(9) Uani 1 1 d . . . . .
H12E H 0.581240 0.784156 0.409441 0.088 Uiso 0.670(11) 1 calc R U P C 1
H12D H 0.627929 0.801550 0.415831 0.088 Uiso 0.670(11) 1 calc R U P C 1
H12G H 0.576678 0.813242 0.397594 0.088 Uiso 0.330(11) 1 calc R U P C 2
H12F H 0.619426 0.777422 0.419748 0.088 Uiso 0.330(11) 1 calc R U P C 2
C122 C 0.6964(7) 0.9086(14) 0.5205(10) 0.068(6) Uani 0.5 1 d . . P D 1
H12P H 0.708476 0.877109 0.552251 0.101 Uiso 0.5 1 calc R U P D 1
H12Q H 0.678159 0.863581 0.502395 0.101 Uiso 0.5 1 calc R U P D 1
H12R H 0.681919 0.966211 0.532066 0.101 Uiso 0.5 1 calc R U P D 1
C123 C 0.7015(7) 0.9277(17) 0.5437(10) 0.080(7) Uani 0.5 1 d . . P D 2
H12S H 0.720559 0.925022 0.573951 0.120 Uiso 0.5 1 calc R U P D 2
H12T H 0.685247 0.869009 0.543658 0.120 Uiso 0.5 1 calc R U P D 2
H12U H 0.684456 0.984488 0.547868 0.120 Uiso 0.5 1 calc R U P D 2
C127 C 0.6004(3) 0.9050(7) 0.3687(4) 0.0736(9) Uani 0.670(11) 1 d . . P C 1
H12H H 0.575412 0.940811 0.369620 0.110 Uiso 0.670(11) 1 calc R U P C 1
H12I H 0.602168 0.870099 0.334134 0.110 Uiso 0.670(11) 1 calc R U P C 1
H12J H 0.622515 0.950260 0.372137 0.110 Uiso 0.670(11) 1 calc R U P C 1
C128 C 0.6245(7) 0.9254(14) 0.3778(8) 0.0736(9) Uani 0.330(11) 1 d . . P C 2
H12K H 0.605529 0.952597 0.351598 0.110 Uiso 0.330(11) 1 calc R U P C 2
H12L H 0.647114 0.898596 0.358392 0.110 Uiso 0.330(11) 1 calc R U P C 2
H12M H 0.633672 0.976315 0.402622 0.110 Uiso 0.330(11) 1 calc R U P C 2
 
loop_
 _atom_site_aniso_label
 _atom_site_aniso_U_11
 _atom_site_aniso_U_22
 _atom_site_aniso_U_33
 _atom_site_aniso_U_23
 _atom_site_aniso_U_13
 _atom_site_aniso_U_12
Br1 0.03004(18) 0.03332(19) 0.02747(17) 0.01006(14) 0.00459(13) 0.00504(14)
N9 0.0090(10) 0.0127(11) 0.0140(11) -0.0014(9) -0.0026(8) 0.0004(8)
N10 0.0091(10) 0.0124(11) 0.0132(10) -0.0011(9) -0.0020(8) -0.0001(8)
N3 0.0067(10) 0.0132(11) 0.0156(11) -0.0010(9) -0.0018(8) -0.0002(8)
N4 0.0096(10) 0.0151(11) 0.0136(11) -0.0009(9) -0.0021(8) 0.0000(9)
N8 0.0062(10) 0.0109(11) 0.0217(12) 0.0019(9) -0.0003(9) 0.0013(8)
N1 0.0096(10) 0.0196(12) 0.0126(11) 0.0011(9) 0.0026(8) 0.0043(9)
N7 0.0090(10) 0.0103(11) 0.0186(11) 0.0011(9) -0.0026(9) 0.0021(8)
N5 0.0057(10) 0.0131(11) 0.0271(13) -0.0047(10) 0.0015(9) -0.0022(9)
N2 0.0097(10) 0.0214(12) 0.0117(11) 0.0008(9) 0.0015(8) 0.0024(9)
N6 0.0077(10) 0.0121(11) 0.0219(12) -0.0034(9) -0.0027(9) -0.0006(8)
N12 0.0109(11) 0.0217(12) 0.0126(11) -0.0043(9) 0.0030(9) -0.0031(9)
N11 0.0102(10) 0.0230(13) 0.0114(11) -0.0036(9) 0.0014(8) -0.0027(9)
O5 0.108(2) 0.0333(12) 0.0488(13) 0.0234(10) 0.0154(13) 0.0176(12)
O2 0.0521(13) 0.0229(10) 0.0759(15) -0.0214(10) -0.0061(11) 0.0016(9)
O1 0.0521(13) 0.0229(10) 0.0759(15) -0.0214(10) -0.0061(11) 0.0016(9)
O4 0.0436(17) 0.0309(15) 0.0587(19) 0.0006(13) 0.0061(14) 0.0060(12)
C60 0.0077(12) 0.0109(12) 0.0194(13) 0.0009(10) -0.0011(10) -0.0026(10)
C78 0.0107(12) 0.0143(13) 0.0128(12) 0.0032(10) -0.0001(10) 0.0009(10)
C84 0.0049(11) 0.0173(13) 0.0133(12) -0.0010(10) 0.0025(9) -0.0011(10)
C55 0.0074(12) 0.0118(12) 0.0201(13) -0.0013(10) -0.0012(10) -0.0024(10)
C97 0.0118(12) 0.0230(14) 0.0090(12) -0.0073(10) 0.0012(10) -0.0043(11)
C73 0.0105(12) 0.0126(12) 0.0122(12) 0.0037(10) -0.0024(10) -0.0003(10)
C37 0.0067(11) 0.0112(13) 0.0236(14) -0.0011(11) -0.0025(10) 0.0021(10)
C79 0.0073(12) 0.0173(13) 0.0126(12) -0.0001(10) 0.0013(9) 0.0009(10)
C66 0.0114(13) 0.0133(13) 0.0177(13) 0.0027(10) 0.0021(10) 0.0016(10)
C61 0.0102(12) 0.0060(11) 0.0159(12) 0.0017(9) 0.0009(10) -0.0003(9)
C62 0.0088(12) 0.0074(12) 0.0163(13) -0.0011(10) 0.0009(10) -0.0003(9)
C12 0.0145(13) 0.0199(14) 0.0105(12) 0.0047(10) 0.0012(10) 0.0045(11)
C7 0.0149(13) 0.0193(14) 0.0108(12) 0.0043(10) 0.0012(10) 0.0050(11)
C63 0.0156(13) 0.0144(13) 0.0153(13) 0.0006(10) 0.0000(10) -0.0029(11)
C15 0.0114(13) 0.0210(14) 0.0177(13) 0.0049(11) 0.0051(10) 0.0057(11)
C43 0.0083(12) 0.0086(12) 0.0239(14) -0.0029(10) -0.0016(10) 0.0010(10)
C87 0.0103(12) 0.0156(13) 0.0168(13) 0.0007(10) -0.0030(10) -0.0012(10)
C83 0.0069(12) 0.0242(15) 0.0133(12) -0.0022(11) 0.0020(10) 0.0006(10)
C24 0.0098(12) 0.0160(13) 0.0140(12) -0.0078(10) -0.0001(10) -0.0007(10)
C48 0.0134(13) 0.0079(12) 0.0216(14) -0.0014(10) -0.0014(11) 0.0009(10)
C25 0.0048(11) 0.0191(14) 0.0140(12) -0.0019(10) 0.0023(9) -0.0022(10)
C77 0.0139(13) 0.0141(13) 0.0184(13) 0.0027(11) -0.0008(10) 0.0025(10)
C42 0.0084(12) 0.0102(12) 0.0224(14) -0.0013(10) -0.0037(10) 0.0017(10)
C74 0.0130(13) 0.0150(13) 0.0192(14) 0.0034(11) -0.0058(10) -0.0020(10)
C59 0.0136(13) 0.0131(13) 0.0203(14) 0.0019(11) -0.0010(11) -0.0018(10)
C26 0.0083(12) 0.0240(15) 0.0136(12) -0.0001(11) 0.0021(10) -0.0006(11)
C30 0.0081(12) 0.0156(13) 0.0156(13) -0.0016(10) 0.0037(10) -0.0013(10)
C102 0.0143(13) 0.0217(14) 0.0091(12) -0.0055(10) -0.0004(10) -0.0041(11)
C56 0.0092(12) 0.0170(14) 0.0229(14) -0.0038(11) 0.0011(10) -0.0035(10)
C89 0.0157(13) 0.0257(15) 0.0118(12) 0.0034(11) -0.0024(10) 0.0029(11)
C76 0.0094(12) 0.0207(14) 0.0233(14) 0.0057(12) 0.0008(11) 0.0063(11)
O3 0.100(3) 0.0439(18) 0.0310(15) -0.0074(13) -0.0144(16) 0.0119(18)
C19 0.0103(12) 0.0147(13) 0.0155(13) -0.0068(10) -0.0017(10) 0.0008(10)
C33 0.0091(12) 0.0147(13) 0.0203(14) -0.0032(11) -0.0023(10) 0.0009(10)
C85 0.0164(14) 0.0171(14) 0.0215(14) -0.0038(11) 0.0018(11) -0.0044(11)
C23 0.0132(13) 0.0168(14) 0.0200(14) -0.0070(11) 0.0005(11) -0.0035(11)
C44 0.0105(13) 0.0103(13) 0.0302(15) -0.0051(11) 0.0015(11) 0.0011(10)
C75 0.0067(12) 0.0234(15) 0.0263(15) 0.0081(12) -0.0027(11) -0.0013(11)
C29 0.0160(14) 0.0172(14) 0.0180(13) -0.0021(11) 0.0045(11) -0.0037(11)
C20 0.0139(13) 0.0181(14) 0.0223(14) -0.0071(11) -0.0042(11) 0.0047(11)
C16 0.0167(14) 0.0258(16) 0.0159(13) 0.0069(12) 0.0061(11) 0.0102(12)
C36 0.0154(13) 0.0198(14) 0.0133(12) -0.0014(11) -0.0012(10) -0.0010(11)
C90 0.0161(13) 0.0190(14) 0.0135(13) -0.0011(11) -0.0038(10) 0.0005(11)
C108 0.0145(13) 0.0228(15) 0.0186(14) -0.0062(12) 0.0044(11) -0.0050(11)
C38 0.0116(13) 0.0140(13) 0.0242(14) 0.0033(11) -0.0008(11) 0.0002(10)
C64 0.0105(13) 0.0191(14) 0.0219(14) 0.0018(11) -0.0061(11) -0.0001(11)
C98 0.0187(14) 0.0229(15) 0.0109(12) -0.0035(11) 0.0017(10) -0.0040(12)
C65 0.0088(12) 0.0175(14) 0.0261(15) 0.0026(12) 0.0009(11) -0.0008(10)
C39 0.0118(13) 0.0094(13) 0.0344(17) 0.0003(12) -0.0047(12) -0.0005(10)
C28 0.0205(15) 0.0205(15) 0.0188(14) -0.0065(12) 0.0041(11) -0.0089(12)
C35 0.0166(14) 0.0252(15) 0.0134(13) -0.0080(11) 0.0003(11) -0.0036(12)
C41 0.0121(13) 0.0156(13) 0.0221(14) -0.0035(11) -0.0022(11) 0.0023(10)
C80 0.0153(13) 0.0171(14) 0.0166(13) -0.0016(11) 0.0010(11) 0.0052(11)
C72 0.0092(12) 0.0133(14) 0.0356(17) 0.0066(12) 0.0029(12) 0.0012(10)
C27 0.0121(13) 0.0302(16) 0.0123(13) -0.0037(11) -0.0002(10) -0.0051(12)
C54 0.0121(13) 0.0135(13) 0.0318(16) -0.0003(12) -0.0058(12) -0.0008(11)
C58 0.0139(13) 0.0100(13) 0.0338(17) 0.0037(12) -0.0049(12) -0.0003(10)
C91 0.0114(13) 0.0257(15) 0.0154(13) -0.0101(11) 0.0022(10) -0.0070(11)
C18 0.0149(13) 0.0279(16) 0.0137(13) -0.0016(12) -0.0018(10) 0.0060(12)
C6 0.0140(13) 0.0225(15) 0.0174(13) 0.0081(11) 0.0019(11) 0.0073(11)
C34 0.0103(12) 0.0208(14) 0.0221(14) -0.0096(12) 0.0008(11) -0.0006(11)
C82 0.0105(13) 0.0309(16) 0.0132(13) 0.0006(12) -0.0012(10) 0.0048(11)
C105 0.0136(13) 0.0306(16) 0.0124(13) -0.0027(12) -0.0012(10) -0.0066(12)
C88 0.0120(13) 0.0226(15) 0.0174(13) 0.0069(11) -0.0026(10) -0.0009(11)
C107 0.0163(14) 0.0297(16) 0.0155(13) -0.0088(12) 0.0073(11) -0.0115(12)
C101 0.0140(13) 0.0241(15) 0.0145(13) -0.0059(11) -0.0012(10) -0.0016(11)
C69 0.0127(13) 0.0154(14) 0.0284(15) -0.0050(12) -0.0064(11) 0.0027(11)
C11 0.0157(14) 0.0234(15) 0.0166(13) 0.0036(11) -0.0007(11) 0.0033(11)
C17 0.0195(15) 0.0332(17) 0.0119(13) 0.0027(12) 0.0004(11) 0.0138(13)
C1 0.0148(13) 0.0216(14) 0.0124(12) 0.0045(11) 0.0001(10) 0.0119(11)
C86 0.0181(14) 0.0166(14) 0.0182(14) -0.0034(11) -0.0013(11) -0.0005(11)
C31 0.0152(14) 0.0186(14) 0.0235(15) 0.0029(12) 0.0014(11) 0.0010(11)
C8 0.0239(15) 0.0203(15) 0.0158(13) 0.0010(11) 0.0021(11) 0.0058(12)
C81 0.0172(14) 0.0243(15) 0.0185(14) 0.0036(12) -0.0011(11) 0.0086(12)
C57 0.0099(13) 0.0133(13) 0.0352(17) -0.0047(12) 0.0020(12) 0.0013(10)
C109 0.0235(15) 0.0209(15) 0.0225(15) 0.0007(12) 0.0042(12) 0.0109(12)
C67 0.0235(15) 0.0227(15) 0.0163(14) 0.0013(12) 0.0000(11) 0.0029(12)
C32 0.0218(15) 0.0173(14) 0.0192(14) 0.0000(11) -0.0014(11) 0.0044(12)
C40 0.0152(14) 0.0136(13) 0.0290(16) -0.0062(12) -0.0059(12) 0.0013(11)
C92 0.0188(15) 0.0294(17) 0.0236(15) -0.0126(13) 0.0060(12) -0.0057(13)
C21 0.0072(12) 0.0265(16) 0.0322(16) -0.0134(13) -0.0037(11) 0.0021(11)
C104 0.0190(15) 0.0264(16) 0.0231(15) -0.0050(13) -0.0019(12) 0.0040(12)
C47 0.0213(15) 0.0159(14) 0.0254(15) 0.0001(12) -0.0062(12) 0.0012(12)
C96 0.0145(13) 0.0239(15) 0.0130(13) -0.0042(11) 0.0004(10) -0.0118(11)
C53 0.0125(14) 0.0099(13) 0.050(2) -0.0027(13) -0.0082(13) 0.0014(11)
C106 0.0193(15) 0.0337(18) 0.0130(13) -0.0056(12) 0.0002(11) -0.0126(13)
C99 0.0172(14) 0.0288(16) 0.0173(14) -0.0065(12) 0.0044(11) -0.0112(12)
C13 0.0192(15) 0.0261(16) 0.0245(15) -0.0028(13) -0.0039(12) 0.0058(12)
C71 0.0103(13) 0.0107(13) 0.048(2) 0.0015(13) 0.0013(13) -0.0016(11)
C22 0.0103(13) 0.0256(16) 0.0279(16) -0.0128(13) 0.0025(11) -0.0050(11)
C45 0.0083(13) 0.0148(14) 0.0437(19) -0.0046(13) -0.0062(12) 0.0003(11)
C114 0.0268(16) 0.0227(16) 0.0202(15) -0.0011(12) 0.0008(12) 0.0061(13)
O6 0.108(2) 0.0333(12) 0.0488(13) 0.0234(10) 0.0154(13) 0.0176(12)
C46 0.0193(15) 0.0182(15) 0.0350(17) -0.0032(13) -0.0154(13) 0.0034(12)
C103 0.0236(16) 0.0273(17) 0.0216(15) 0.0010(13) -0.0032(12) -0.0033(13)
C2 0.0223(15) 0.0297(17) 0.0153(14) 0.0027(12) 0.0001(11) 0.0169(13)
C70 0.0150(14) 0.0111(14) 0.049(2) -0.0082(13) -0.0061(14) 0.0011(11)
C100 0.0112(13) 0.0343(17) 0.0182(14) -0.0076(13) 0.0013(11) -0.0061(12)
C68 0.0183(14) 0.0256(16) 0.0181(14) 0.0030(12) 0.0029(11) -0.0005(12)
C49 0.0213(15) 0.0194(15) 0.0226(15) -0.0014(12) 0.0012(12) -0.0040(12)
C9 0.0227(16) 0.0285(17) 0.0220(15) 0.0038(13) 0.0066(12) 0.0132(13)
C110 0.040(2) 0.0233(17) 0.0210(15) -0.0005(13) -0.0047(14) 0.0125(15)
C52 0.0111(14) 0.0153(15) 0.053(2) -0.0101(14) 0.0009(14) 0.0035(11)
C51 0.0103(13) 0.0204(15) 0.0388(18) -0.0108(13) 0.0082(12) -0.0011(11)
C111 0.041(2) 0.041(2) 0.0323(19) -0.0174(16) -0.0224(16) 0.0258(18)
C5 0.0234(16) 0.0279(17) 0.0259(16) 0.0127(13) 0.0067(13) 0.0063(13)
C14 0.0242(16) 0.0237(16) 0.0252(16) 0.0010(13) 0.0000(13) -0.0030(13)
C10 0.0134(14) 0.0337(18) 0.0247(15) 0.0074(13) 0.0045(12) 0.0092(13)
C95 0.0236(15) 0.0297(17) 0.0147(13) -0.0041(12) 0.0020(11) -0.0155(13)
C3 0.0352(19) 0.041(2) 0.0129(14) 0.0109(13) 0.0095(13) 0.0234(16)
C94 0.0338(18) 0.039(2) 0.0135(14) -0.0095(13) 0.0099(13) -0.0213(15)
C93 0.0279(17) 0.0368(19) 0.0255(16) -0.0173(15) 0.0146(13) -0.0122(15)
C113 0.0331(18) 0.0204(16) 0.0237(16) -0.0008(12) 0.0025(13) 0.0046(13)
C112 0.0281(17) 0.0187(16) 0.040(2) -0.0038(14) -0.0049(15) 0.0067(13)
C50 0.0247(16) 0.0289(17) 0.0234(15) -0.0029(13) 0.0061(13) -0.0072(13)
C4 0.0301(18) 0.038(2) 0.0263(17) 0.0202(15) 0.0144(14) 0.0140(15)
B9 0.0095(13) 0.0144(15) 0.0147(14) -0.0005(11) -0.0015(11) -0.0018(11)
B3 0.0085(13) 0.0150(15) 0.0141(14) 0.0001(11) 0.0027(11) 0.0002(11)
B7 0.0119(14) 0.0119(14) 0.0151(14) 0.0026(11) -0.0010(11) -0.0014(11)
B10 0.0103(13) 0.0161(15) 0.0135(14) -0.0023(11) 0.0013(11) -0.0003(11)
B4 0.0129(14) 0.0132(14) 0.0160(14) -0.0026(12) -0.0006(11) 0.0021(11)
B8 0.0130(14) 0.0138(15) 0.0160(14) -0.0008(12) 0.0011(11) -0.0024(11)
B11 0.0118(14) 0.0238(17) 0.0147(14) -0.0059(13) 0.0009(11) -0.0024(12)
C120 0.053(2) 0.0267(18) 0.0318(19) -0.0033(15) -0.0100(17) 0.0137(17)
B1 0.0124(14) 0.0225(16) 0.0130(14) 0.0018(12) -0.0031(11) 0.0055(12)
B5 0.0154(15) 0.0126(14) 0.0208(16) 0.0006(12) -0.0001(12) -0.0004(12)
B6 0.0113(14) 0.0097(14) 0.0215(15) -0.0045(12) 0.0003(12) 0.0018(11)
B2 0.0161(15) 0.0197(16) 0.0154(14) 0.0026(12) 0.0008(12) 0.0007(12)
B12 0.0139(15) 0.0233(17) 0.0125(14) -0.0030(12) 0.0002(11) -0.0055(13)
C118 0.049(3) 0.056(3) 0.036(2) -0.0011(19) 0.0113(18) -0.001(2)
C117 0.038(2) 0.039(2) 0.044(2) 0.0070(18) -0.0013(17) -0.0037(17)
C116 0.041(2) 0.044(2) 0.046(2) -0.0131(19) -0.0069(18) -0.0003(19)
C119 0.065(3) 0.047(3) 0.040(2) -0.0023(19) 0.003(2) -0.015(2)
C115 0.053(3) 0.079(4) 0.041(2) -0.001(2) -0.001(2) -0.004(3)
C125 0.075(2) 0.072(2) 0.074(2) -0.0029(16) -0.0071(17) 0.0064(17)
C124 0.075(2) 0.072(2) 0.074(2) -0.0029(16) -0.0071(17) 0.0064(17)
C121 0.044(3) 0.033(2) 0.139(6) 0.002(3) -0.010(3) 0.003(2)
C126 0.075(2) 0.072(2) 0.074(2) -0.0029(16) -0.0071(17) 0.0064(17)
C122 0.045(8) 0.029(7) 0.129(19) 0.019(9) -0.011(9) 0.007(6)
C123 0.045(9) 0.062(12) 0.13(2) 0.026(12) 0.015(11) -0.004(8)
C127 0.075(2) 0.072(2) 0.074(2) -0.0029(16) -0.0071(17) 0.0064(17)
C128 0.075(2) 0.072(2) 0.074(2) -0.0029(16) -0.0071(17) 0.0064(17)
 
_geom_special_details
;
 All esds (except the esd in the dihedral angle between two l.s. planes)
 are estimated using the full covariance matrix.  The cell esds are taken
 into account individually in the estimation of esds in distances, angles
 and torsion angles; correlations between esds in cell parameters are only
 used when they are defined by crystal symmetry.  An approximate (isotropic)
 treatment of cell esds is used for estimating esds involving l.s. planes.
;
 
loop_
 _geom_bond_atom_site_label_1
 _geom_bond_atom_site_label_2
 _geom_bond_distance
 _geom_bond_site_symmetry_2
 _geom_bond_publ_flag
Br1 C109 1.910(3) . ?
N9 C87 1.327(4) . ?
N9 N10 1.355(3) . ?
N9 B10 1.650(4) . ?
N10 C90 1.328(4) . ?
N10 B9 1.646(4) . ?
N3 C33 1.329(4) . ?
N3 N4 1.352(3) . ?
N3 B3 1.648(4) . ?
N4 C36 1.327(4) . ?
N4 B4 1.651(4) . ?
N8 C72 1.321(4) . ?
N8 N7 1.352(3) . ?
N8 B8 1.656(4) . ?
N1 C15 1.328(4) . ?
N1 N2 1.350(3) . ?
N1 B1 1.657(4) . ?
N7 C69 1.326(4) . ?
N7 B7 1.651(4) . ?
N5 C51 1.332(4) . ?
N5 N6 1.351(3) . ?
N5 B5 1.659(4) . ?
N2 C18 1.330(4) . ?
N2 B2 1.659(4) . ?
N6 C54 1.327(4) . ?
N6 B6 1.656(4) . ?
N12 C108 1.325(4) . ?
N12 N11 1.347(3) . ?
N12 B12 1.654(4) . ?
N11 C105 1.330(4) . ?
N11 B11 1.660(4) . ?
O5 C125 1.025(7) . ?
O2 C116 1.323(5) . ?
O2 C117 1.456(5) . ?
O1 C116 1.171(5) . ?
O4 C120 1.340(5) . ?
O4 C121 1.436(6) . ?
C60 C59 1.392(4) . ?
C60 C55 1.411(4) . ?
C60 B7 1.624(4) . ?
C78 C77 1.391(4) . ?
C78 C73 1.406(4) . ?
C78 B10 1.620(4) . ?
C84 C83 1.396(4) . ?
C84 C79 1.412(4) . ?
C84 B10 1.615(4) . ?
C55 C56 1.393(4) . ?
C55 B8 1.622(4) . ?
C97 C98 1.396(4) . ?
C97 C102 1.402(4) . ?
C97 B11 1.625(4) . ?
C73 C74 1.397(4) . ?
C73 B9 1.612(4) . ?
C37 C38 1.400(4) . ?
C37 C42 1.401(4) . ?
C37 B5 1.624(4) . ?
C79 C80 1.393(4) . ?
C79 B9 1.625(4) . ?
C66 C65 1.396(4) . ?
C66 C61 1.397(4) . ?
C66 H66 0.9500 . ?
C61 C62 1.407(4) . ?
C61 B7 1.611(4) . ?
C62 C63 1.399(4) . ?
C62 B8 1.616(4) . ?
C12 C11 1.398(4) . ?
C12 C7 1.407(4) . ?
C12 B1 1.623(4) . ?
C7 C8 1.395(4) . ?
C7 B2 1.626(4) . ?
C63 C64 1.396(4) . ?
C63 H63 0.9500 . ?
C15 C16 1.399(4) . ?
C15 H15 0.9500 . ?
C43 C44 1.395(4) . ?
C43 C48 1.406(4) . ?
C43 B6 1.613(4) . ?
C87 C88 1.396(4) . ?
C87 H87 0.9500 . ?
C83 C82 1.400(4) . ?
C83 H83 0.9500 . ?
C24 C23 1.388(4) . ?
C24 C19 1.404(4) . ?
C24 B3 1.630(4) . ?
C48 C47 1.398(4) . ?
C48 B5 1.618(4) . ?
C25 C26 1.397(4) . ?
C25 C30 1.410(4) . ?
C25 B3 1.621(4) . ?
C77 C76 1.400(4) . ?
C77 H77 0.9500 . ?
C42 C41 1.393(4) . ?
C42 B6 1.614(4) . ?
C74 C75 1.395(4) . ?
C74 H74 0.9500 . ?
C59 C58 1.396(4) . ?
C59 H59 0.9500 . ?
C26 C27 1.399(4) . ?
C26 H26 0.9500 . ?
C30 C29 1.394(4) . ?
C30 B4 1.621(4) . ?
C102 C101 1.402(4) . ?
C102 B12 1.624(4) . ?
C56 C57 1.397(4) . ?
C56 H56 0.9500 . ?
C89 C88 1.371(4) . ?
C89 C90 1.389(4) . ?
C89 H89 0.9500 . ?
C76 C75 1.385(4) . ?
C76 H76 0.9500 . ?
O3 C120 1.198(5) . ?
C19 C20 1.394(4) . ?
C19 B4 1.616(4) . ?
C33 C34 1.395(4) . ?
C33 H33 0.9500 . ?
C85 B10 1.600(4) . ?
C85 H85A 0.9800 . ?
C85 H85B 0.9800 . ?
C85 H85C 0.9800 . ?
C23 C22 1.398(4) . ?
C23 H23 0.9500 . ?
C44 C45 1.387(4) . ?
C44 H44 0.9500 . ?
C75 H75 0.9500 . ?
C29 C28 1.401(4) . ?
C29 H29 0.9500 . ?
C20 C21 1.392(4) . ?
C20 H20 0.9500 . ?
C16 C17 1.361(5) . ?
C16 H16 0.9500 . ?
C36 C35 1.390(4) . ?
C36 H36 0.9500 . ?
C90 H90 0.9500 . ?
C108 C107 1.400(4) . ?
C108 H108 0.9500 . ?
C38 C39 1.393(4) . ?
C38 H38 0.9500 . ?
C64 C65 1.388(4) . ?
C64 H64 0.9500 . ?
C98 C99 1.406(4) . ?
C98 H98 0.9500 . ?
C65 H65 0.9500 . ?
C39 C40 1.390(4) . ?
C39 H39 0.9500 . ?
C28 C27 1.385(4) . ?
C28 H28 0.9500 . ?
C35 C34 1.374(4) . ?
C35 H35 0.9500 . ?
C41 C40 1.390(4) . ?
C41 H41 0.9500 . ?
C80 C81 1.400(4) . ?
C80 H80 0.9500 . ?
C72 C71 1.395(4) . ?
C72 H72 0.9500 . ?
C27 H27 0.9500 . ?
C54 C53 1.399(4) . ?
C54 H54 0.9500 . ?
C58 C57 1.389(4) . ?
C58 H58 0.9500 . ?
C91 C92 1.400(4) . ?
C91 C96 1.403(4) . ?
C91 B11 1.616(4) . ?
C18 C17 1.395(4) . ?
C18 H18 0.9500 . ?
C6 C5 1.395(4) . ?
C6 C1 1.401(4) . ?
C6 B2 1.619(4) . ?
C34 H34 0.9500 . ?
C82 C81 1.388(4) . ?
C82 H82 0.9500 . ?
C105 C106 1.393(4) . ?
C105 H105 0.9500 . ?
C88 H88 0.9500 . ?
C107 C106 1.362(5) . ?
C107 H107 0.9500 . ?
C101 C100 1.395(4) . ?
C101 H101 0.9500 . ?
C69 C70 1.395(4) . ?
C69 H69 0.9500 . ?
C11 C10 1.395(4) . ?
C11 H11 0.9500 . ?
C17 H17 0.9500 . ?
C1 C2 1.399(4) . ?
C1 B1 1.617(4) . ?
C86 B9 1.598(4) . ?
C86 H86A 0.9800 . ?
C86 H86B 0.9800 . ?
C86 H86C 0.9800 . ?
C31 B3 1.600(4) . ?
C31 H31A 0.9800 . ?
C31 H31B 0.9800 . ?
C31 H31C 0.9800 . ?
C8 C9 1.395(4) . ?
C8 H8 0.9500 . ?
C81 H81 0.9500 . ?
C57 H57 0.9500 . ?
C109 C110 1.373(5) . ?
C109 C114 1.380(4) . ?
C67 B7 1.605(4) . ?
C67 H67A 0.9800 . ?
C67 H67B 0.9800 . ?
C67 H67C 0.9800 . ?
C32 B4 1.598(4) . ?
C32 H32A 0.9800 . ?
C32 H32B 0.9800 . ?
C32 H32C 0.9800 . ?
C40 H40 0.9500 . ?
C92 C93 1.397(5) . ?
C92 H92 0.9500 . ?
C21 C22 1.378(5) . ?
C21 H21 0.9500 . ?
C104 B11 1.601(5) . ?
C104 H10A 0.9800 . ?
C104 H10B 0.9800 . ?
C104 H10C 0.9800 . ?
C47 C46 1.396(4) . ?
C47 H47 0.9500 . ?
C96 C95 1.396(4) . ?
C96 B12 1.619(4) . ?
C53 C52 1.362(5) . ?
C53 H53 0.9500 . ?
C106 H106 0.9500 . ?
C99 C100 1.383(5) . ?
C99 H99 0.9500 . ?
C13 B1 1.600(5) . ?
C13 H13A 0.9800 . ?
C13 H13B 0.9800 . ?
C13 H13C 0.9800 . ?
C71 C70 1.362(5) . ?
C71 H71 0.9500 . ?
C22 H22 0.9500 . ?
C45 C46 1.387(5) . ?
C45 H45 0.9500 . ?
C114 C113 1.386(5) . ?
C114 H114 0.9500 . ?
O6 C125 1.353(7) . ?
O6 C126 1.443(7) . ?
C46 H46 0.9500 . ?
C103 B12 1.603(5) . ?
C103 H10D 0.9800 . ?
C103 H10E 0.9800 . ?
C103 H10F 0.9800 . ?
C2 C3 1.394(5) . ?
C2 H2 0.9500 . ?
C70 H70 0.9500 . ?
C100 H100 0.9500 . ?
C68 B8 1.594(4) . ?
C68 H68A 0.9800 . ?
C68 H68B 0.9800 . ?
C68 H68C 0.9800 . ?
C49 B6 1.603(4) . ?
C49 H49A 0.9800 . ?
C49 H49B 0.9800 . ?
C49 H49C 0.9800 . ?
C9 C10 1.384(5) . ?
C9 H9 0.9500 . ?
C110 C111 1.417(6) . ?
C110 H110 0.9500 . ?
C52 C51 1.384(5) . ?
C52 H52 0.9500 . ?
C51 H51 0.9500 . ?
C111 C112 1.355(5) . ?
C111 H111 0.9500 . ?
C5 C4 1.397(5) . ?
C5 H5 0.9500 . ?
C14 B2 1.597(5) . ?
C14 H14A 0.9800 . ?
C14 H14B 0.9800 . ?
C14 H14C 0.9800 . ?
C10 H10 0.9500 . ?
C95 C94 1.392(5) . ?
C95 H95 0.9500 . ?
C3 C4 1.383(6) . ?
C3 H3 0.9500 . ?
C94 C93 1.380(5) . ?
C94 H94 0.9500 . ?
C93 H93 0.9500 . ?
C113 C112 1.389(5) . ?
C113 H113 0.9500 . ?
C112 H112 0.9500 . ?
C50 B5 1.605(4) . ?
C50 H50A 0.9800 . ?
C50 H50B 0.9800 . ?
C50 H50C 0.9800 . ?
C4 H4 0.9500 . ?
C120 C119 1.490(6) . ?
C118 C117 1.498(6) . ?
C118 H11D 0.9800 . ?
C118 H11E 0.9800 . ?
C118 H11F 0.9800 . ?
C117 H11G 0.9900 . ?
C117 H11H 0.9900 . ?
C116 C115 1.494(7) . ?
C119 H11A 0.9800 . ?
C119 H11B 0.9800 . ?
C119 H11C 0.9800 . ?
C115 H11I 0.9800 . ?
C115 H11J 0.9800 . ?
C115 H11K 0.9800 . ?
C125 C124 1.493(8) . ?
C124 H12A 0.9800 . ?
C124 H12B 0.9800 . ?
C124 H12C 0.9800 . ?
C121 C122 1.40(3) . ?
C121 C123 1.69(3) . ?
C121 H121 0.9500 . ?
C121 H12N 0.9900 . ?
C121 H12O 0.9900 . ?
C126 C127 1.499(11) . ?
C126 C128 1.74(2) . ?
C126 H12E 0.9900 . ?
C126 H12D 0.9900 . ?
C126 H12G 0.9900 . ?
C126 H12F 0.9900 . ?
C122 H12P 0.9800 . ?
C122 H12Q 0.9800 . ?
C122 H12R 0.9800 . ?
C123 H12S 0.9800 . ?
C123 H12T 0.9800 . ?
C123 H12U 0.9800 . ?
C127 H12H 0.9800 . ?
C127 H12I 0.9800 . ?
C127 H12J 0.9800 . ?
C128 H12K 0.9800 . ?
C128 H12L 0.9800 . ?
C128 H12M 0.9800 . ?
 
loop_
 _geom_angle_atom_site_label_1
 _geom_angle_atom_site_label_2
 _geom_angle_atom_site_label_3
 _geom_angle
 _geom_angle_site_symmetry_1
 _geom_angle_site_symmetry_3
 _geom_angle_publ_flag
C87 N9 N10 119.7(2) . . ?
C87 N9 B10 125.1(2) . . ?
N10 N9 B10 115.2(2) . . ?
C90 N10 N9 119.5(2) . . ?
C90 N10 B9 124.7(2) . . ?
N9 N10 B9 115.9(2) . . ?
C33 N3 N4 120.1(2) . . ?
C33 N3 B3 124.4(2) . . ?
N4 N3 B3 115.5(2) . . ?
C36 N4 N3 119.4(2) . . ?
C36 N4 B4 124.9(2) . . ?
N3 N4 B4 115.7(2) . . ?
C72 N8 N7 119.5(2) . . ?
C72 N8 B8 124.8(2) . . ?
N7 N8 B8 115.6(2) . . ?
C15 N1 N2 120.1(2) . . ?
C15 N1 B1 124.8(2) . . ?
N2 N1 B1 115.1(2) . . ?
C69 N7 N8 120.2(2) . . ?
C69 N7 B7 124.5(2) . . ?
N8 N7 B7 115.3(2) . . ?
C51 N5 N6 119.3(3) . . ?
C51 N5 B5 125.2(3) . . ?
N6 N5 B5 115.4(2) . . ?
C18 N2 N1 119.5(2) . . ?
C18 N2 B2 124.3(2) . . ?
N1 N2 B2 116.2(2) . . ?
C54 N6 N5 120.2(2) . . ?
C54 N6 B6 124.2(2) . . ?
N5 N6 B6 115.5(2) . . ?
C108 N12 N11 120.1(2) . . ?
C108 N12 B12 125.0(2) . . ?
N11 N12 B12 114.9(2) . . ?
C105 N11 N12 119.6(2) . . ?
C105 N11 B11 124.0(2) . . ?
N12 N11 B11 116.4(2) . . ?
C116 O2 C117 116.6(3) . . ?
C120 O4 C121 116.8(4) . . ?
C59 C60 C55 119.5(3) . . ?
C59 C60 B7 125.8(2) . . ?
C55 C60 B7 114.6(2) . . ?
C77 C78 C73 119.2(2) . . ?
C77 C78 B10 125.4(2) . . ?
C73 C78 B10 115.3(2) . . ?
C83 C84 C79 119.6(3) . . ?
C83 C84 B10 125.5(2) . . ?
C79 C84 B10 114.9(2) . . ?
C56 C55 C60 119.4(3) . . ?
C56 C55 B8 125.5(3) . . ?
C60 C55 B8 115.1(2) . . ?
C98 C97 C102 120.0(3) . . ?
C98 C97 B11 125.0(3) . . ?
C102 C97 B11 114.9(2) . . ?
C74 C73 C78 119.9(3) . . ?
C74 C73 B9 125.1(2) . . ?
C78 C73 B9 114.9(2) . . ?
C38 C37 C42 119.4(3) . . ?
C38 C37 B5 125.3(3) . . ?
C42 C37 B5 115.2(2) . . ?
C80 C79 C84 119.4(2) . . ?
C80 C79 B9 125.6(2) . . ?
C84 C79 B9 114.9(2) . . ?
C65 C66 C61 120.7(3) . . ?
C65 C66 H66 119.7 . . ?
C61 C66 H66 119.7 . . ?
C66 C61 C62 119.3(2) . . ?
C66 C61 B7 125.6(2) . . ?
C62 C61 B7 115.1(2) . . ?
C63 C62 C61 119.7(2) . . ?
C63 C62 B8 125.3(2) . . ?
C61 C62 B8 115.0(2) . . ?
C11 C12 C7 119.4(3) . . ?
C11 C12 B1 125.2(3) . . ?
C7 C12 B1 115.4(2) . . ?
C8 C7 C12 119.5(3) . . ?
C8 C7 B2 125.7(3) . . ?
C12 C7 B2 114.8(2) . . ?
C64 C63 C62 120.4(3) . . ?
C64 C63 H63 119.8 . . ?
C62 C63 H63 119.8 . . ?
N1 C15 C16 122.1(3) . . ?
N1 C15 H15 118.9 . . ?
C16 C15 H15 118.9 . . ?
C44 C43 C48 119.6(3) . . ?
C44 C43 B6 124.9(3) . . ?
C48 C43 B6 115.5(2) . . ?
N9 C87 C88 122.2(3) . . ?
N9 C87 H87 118.9 . . ?
C88 C87 H87 118.9 . . ?
C84 C83 C82 120.5(3) . . ?
C84 C83 H83 119.8 . . ?
C82 C83 H83 119.8 . . ?
C23 C24 C19 119.6(3) . . ?
C23 C24 B3 125.1(3) . . ?
C19 C24 B3 115.2(2) . . ?
C47 C48 C43 119.3(3) . . ?
C47 C48 B5 126.0(3) . . ?
C43 C48 B5 114.6(2) . . ?
C26 C25 C30 119.6(3) . . ?
C26 C25 B3 125.5(3) . . ?
C30 C25 B3 114.8(2) . . ?
C78 C77 C76 120.7(3) . . ?
C78 C77 H77 119.6 . . ?
C76 C77 H77 119.6 . . ?
C41 C42 C37 119.5(3) . . ?
C41 C42 B6 125.5(3) . . ?
C37 C42 B6 115.0(2) . . ?
C75 C74 C73 120.3(3) . . ?
C75 C74 H74 119.9 . . ?
C73 C74 H74 119.9 . . ?
C60 C59 C58 120.8(3) . . ?
C60 C59 H59 119.6 . . ?
C58 C59 H59 119.6 . . ?
C25 C26 C27 120.5(3) . . ?
C25 C26 H26 119.8 . . ?
C27 C26 H26 119.8 . . ?
C29 C30 C25 119.4(2) . . ?
C29 C30 B4 125.4(3) . . ?
C25 C30 B4 115.1(2) . . ?
C101 C102 C97 119.4(3) . . ?
C101 C102 B12 125.3(3) . . ?
C97 C102 B12 115.3(2) . . ?
C55 C56 C57 120.5(3) . . ?
C55 C56 H56 119.7 . . ?
C57 C56 H56 119.7 . . ?
C88 C89 C90 117.3(3) . . ?
C88 C89 H89 121.3 . . ?
C90 C89 H89 121.3 . . ?
C75 C76 C77 119.8(3) . . ?
C75 C76 H76 120.1 . . ?
C77 C76 H76 120.1 . . ?
C20 C19 C24 119.6(3) . . ?
C20 C19 B4 125.4(3) . . ?
C24 C19 B4 114.9(2) . . ?
N3 C33 C34 122.3(3) . . ?
N3 C33 H33 118.9 . . ?
C34 C33 H33 118.9 . . ?
B10 C85 H85A 109.5 . . ?
B10 C85 H85B 109.5 . . ?
H85A C85 H85B 109.5 . . ?
B10 C85 H85C 109.5 . . ?
H85A C85 H85C 109.5 . . ?
H85B C85 H85C 109.5 . . ?
C24 C23 C22 120.2(3) . . ?
C24 C23 H23 119.9 . . ?
C22 C23 H23 119.9 . . ?
C45 C44 C43 120.6(3) . . ?
C45 C44 H44 119.7 . . ?
C43 C44 H44 119.7 . . ?
C76 C75 C74 120.0(3) . . ?
C76 C75 H75 120.0 . . ?
C74 C75 H75 120.0 . . ?
C30 C29 C28 120.5(3) . . ?
C30 C29 H29 119.7 . . ?
C28 C29 H29 119.7 . . ?
C21 C20 C19 120.3(3) . . ?
C21 C20 H20 119.9 . . ?
C19 C20 H20 119.9 . . ?
C17 C16 C15 117.9(3) . . ?
C17 C16 H16 121.1 . . ?
C15 C16 H16 121.1 . . ?
N4 C36 C35 122.9(3) . . ?
N4 C36 H36 118.5 . . ?
C35 C36 H36 118.5 . . ?
N10 C90 C89 123.0(3) . . ?
N10 C90 H90 118.5 . . ?
C89 C90 H90 118.5 . . ?
N12 C108 C107 122.2(3) . . ?
N12 C108 H108 118.9 . . ?
C107 C108 H108 118.9 . . ?
C39 C38 C37 120.8(3) . . ?
C39 C38 H38 119.6 . . ?
C37 C38 H38 119.6 . . ?
C65 C64 C63 120.0(3) . . ?
C65 C64 H64 120.0 . . ?
C63 C64 H64 120.0 . . ?
C97 C98 C99 120.0(3) . . ?
C97 C98 H98 120.0 . . ?
C99 C98 H98 120.0 . . ?
C64 C65 C66 119.9(3) . . ?
C64 C65 H65 120.0 . . ?
C66 C65 H65 120.0 . . ?
C40 C39 C38 119.4(3) . . ?
C40 C39 H39 120.3 . . ?
C38 C39 H39 120.3 . . ?
C27 C28 C29 120.1(3) . . ?
C27 C28 H28 119.9 . . ?
C29 C28 H28 119.9 . . ?
C34 C35 C36 117.7(3) . . ?
C34 C35 H35 121.2 . . ?
C36 C35 H35 121.2 . . ?
C40 C41 C42 120.7(3) . . ?
C40 C41 H41 119.7 . . ?
C42 C41 H41 119.7 . . ?
C79 C80 C81 120.7(3) . . ?
C79 C80 H80 119.7 . . ?
C81 C80 H80 119.7 . . ?
N8 C72 C71 122.4(3) . . ?
N8 C72 H72 118.8 . . ?
C71 C72 H72 118.8 . . ?
C28 C27 C26 119.9(3) . . ?
C28 C27 H27 120.1 . . ?
C26 C27 H27 120.1 . . ?
N6 C54 C53 122.1(3) . . ?
N6 C54 H54 118.9 . . ?
C53 C54 H54 118.9 . . ?
C57 C58 C59 119.6(3) . . ?
C57 C58 H58 120.2 . . ?
C59 C58 H58 120.2 . . ?
C92 C91 C96 119.7(3) . . ?
C92 C91 B11 125.2(3) . . ?
C96 C91 B11 115.1(2) . . ?
N2 C18 C17 122.4(3) . . ?
N2 C18 H18 118.8 . . ?
C17 C18 H18 118.8 . . ?
C5 C6 C1 119.9(3) . . ?
C5 C6 B2 125.2(3) . . ?
C1 C6 B2 114.9(2) . . ?
C35 C34 C33 117.7(3) . . ?
C35 C34 H34 121.1 . . ?
C33 C34 H34 121.1 . . ?
C81 C82 C83 120.0(3) . . ?
C81 C82 H82 120.0 . . ?
C83 C82 H82 120.0 . . ?
N11 C105 C106 122.3(3) . . ?
N11 C105 H105 118.9 . . ?
C106 C105 H105 118.9 . . ?
C89 C88 C87 118.1(3) . . ?
C89 C88 H88 120.9 . . ?
C87 C88 H88 120.9 . . ?
C106 C107 C108 117.6(3) . . ?
C106 C107 H107 121.2 . . ?
C108 C107 H107 121.2 . . ?
C100 C101 C102 120.3(3) . . ?
C100 C101 H101 119.9 . . ?
C102 C101 H101 119.9 . . ?
N7 C69 C70 122.0(3) . . ?
N7 C69 H69 119.0 . . ?
C70 C69 H69 119.0 . . ?
C10 C11 C12 120.6(3) . . ?
C10 C11 H11 119.7 . . ?
C12 C11 H11 119.7 . . ?
C16 C17 C18 118.0(3) . . ?
C16 C17 H17 121.0 . . ?
C18 C17 H17 121.0 . . ?
C2 C1 C6 119.2(3) . . ?
C2 C1 B1 125.0(3) . . ?
C6 C1 B1 115.8(2) . . ?
B9 C86 H86A 109.5 . . ?
B9 C86 H86B 109.5 . . ?
H86A C86 H86B 109.5 . . ?
B9 C86 H86C 109.5 . . ?
H86A C86 H86C 109.5 . . ?
H86B C86 H86C 109.5 . . ?
B3 C31 H31A 109.5 . . ?
B3 C31 H31B 109.5 . . ?
H31A C31 H31B 109.5 . . ?
B3 C31 H31C 109.5 . . ?
H31A C31 H31C 109.5 . . ?
H31B C31 H31C 109.5 . . ?
C9 C8 C7 120.5(3) . . ?
C9 C8 H8 119.8 . . ?
C7 C8 H8 119.8 . . ?
C82 C81 C80 119.9(3) . . ?
C82 C81 H81 120.0 . . ?
C80 C81 H81 120.0 . . ?
C58 C57 C56 120.2(3) . . ?
C58 C57 H57 119.9 . . ?
C56 C57 H57 119.9 . . ?
C110 C109 C114 121.9(3) . . ?
C110 C109 Br1 119.0(3) . . ?
C114 C109 Br1 119.1(2) . . ?
B7 C67 H67A 109.5 . . ?
B7 C67 H67B 109.5 . . ?
H67A C67 H67B 109.5 . . ?
B7 C67 H67C 109.5 . . ?
H67A C67 H67C 109.5 . . ?
H67B C67 H67C 109.5 . . ?
B4 C32 H32A 109.5 . . ?
B4 C32 H32B 109.5 . . ?
H32A C32 H32B 109.5 . . ?
B4 C32 H32C 109.5 . . ?
H32A C32 H32C 109.5 . . ?
H32B C32 H32C 109.5 . . ?
C39 C40 C41 120.3(3) . . ?
C39 C40 H40 119.9 . . ?
C41 C40 H40 119.9 . . ?
C93 C92 C91 120.3(3) . . ?
C93 C92 H92 119.9 . . ?
C91 C92 H92 119.9 . . ?
C22 C21 C20 120.1(3) . . ?
C22 C21 H21 119.9 . . ?
C20 C21 H21 119.9 . . ?
B11 C104 H10A 109.5 . . ?
B11 C104 H10B 109.5 . . ?
H10A C104 H10B 109.5 . . ?
B11 C104 H10C 109.5 . . ?
H10A C104 H10C 109.5 . . ?
H10B C104 H10C 109.5 . . ?
C46 C47 C48 120.4(3) . . ?
C46 C47 H47 119.8 . . ?
C48 C47 H47 119.8 . . ?
C95 C96 C91 119.2(3) . . ?
C95 C96 B12 125.4(3) . . ?
C91 C96 B12 115.3(2) . . ?
C52 C53 C54 117.5(3) . . ?
C52 C53 H53 121.3 . . ?
C54 C53 H53 121.3 . . ?
C107 C106 C105 118.2(3) . . ?
C107 C106 H106 120.9 . . ?
C105 C106 H106 120.9 . . ?
C100 C99 C98 120.0(3) . . ?
C100 C99 H99 120.0 . . ?
C98 C99 H99 120.0 . . ?
B1 C13 H13A 109.5 . . ?
B1 C13 H13B 109.5 . . ?
H13A C13 H13B 109.5 . . ?
B1 C13 H13C 109.5 . . ?
H13A C13 H13C 109.5 . . ?
H13B C13 H13C 109.5 . . ?
C70 C71 C72 118.0(3) . . ?
C70 C71 H71 121.0 . . ?
C72 C71 H71 121.0 . . ?
C21 C22 C23 120.2(3) . . ?
C21 C22 H22 119.9 . . ?
C23 C22 H22 119.9 . . ?
C46 C45 C44 120.0(3) . . ?
C46 C45 H45 120.0 . . ?
C44 C45 H45 120.0 . . ?
C109 C114 C113 118.8(3) . . ?
C109 C114 H114 120.6 . . ?
C113 C114 H114 120.6 . . ?
C125 O6 C126 116.9(4) . . ?
C45 C46 C47 120.0(3) . . ?
C45 C46 H46 120.0 . . ?
C47 C46 H46 120.0 . . ?
B12 C103 H10D 109.5 . . ?
B12 C103 H10E 109.5 . . ?
H10D C103 H10E 109.5 . . ?
B12 C103 H10F 109.5 . . ?
H10D C103 H10F 109.5 . . ?
H10E C103 H10F 109.5 . . ?
C3 C2 C1 120.6(3) . . ?
C3 C2 H2 119.7 . . ?
C1 C2 H2 119.7 . . ?
C71 C70 C69 117.8(3) . . ?
C71 C70 H70 121.1 . . ?
C69 C70 H70 121.1 . . ?
C99 C100 C101 120.3(3) . . ?
C99 C100 H100 119.8 . . ?
C101 C100 H100 119.8 . . ?
B8 C68 H68A 109.5 . . ?
B8 C68 H68B 109.5 . . ?
H68A C68 H68B 109.5 . . ?
B8 C68 H68C 109.5 . . ?
H68A C68 H68C 109.5 . . ?
H68B C68 H68C 109.5 . . ?
B6 C49 H49A 109.5 . . ?
B6 C49 H49B 109.5 . . ?
H49A C49 H49B 109.5 . . ?
B6 C49 H49C 109.5 . . ?
H49A C49 H49C 109.5 . . ?
H49B C49 H49C 109.5 . . ?
C10 C9 C8 120.2(3) . . ?
C10 C9 H9 119.9 . . ?
C8 C9 H9 119.9 . . ?
C109 C110 C111 118.5(3) . . ?
C109 C110 H110 120.7 . . ?
C111 C110 H110 120.7 . . ?
C53 C52 C51 118.6(3) . . ?
C53 C52 H52 120.7 . . ?
C51 C52 H52 120.7 . . ?
N5 C51 C52 122.3(3) . . ?
N5 C51 H51 118.8 . . ?
C52 C51 H51 118.8 . . ?
C112 C111 C110 119.8(3) . . ?
C112 C111 H111 120.1 . . ?
C110 C111 H111 120.1 . . ?
C6 C5 C4 120.3(3) . . ?
C6 C5 H5 119.9 . . ?
C4 C5 H5 119.9 . . ?
B2 C14 H14A 109.5 . . ?
B2 C14 H14B 109.5 . . ?
H14A C14 H14B 109.5 . . ?
B2 C14 H14C 109.5 . . ?
H14A C14 H14C 109.5 . . ?
H14B C14 H14C 109.5 . . ?
C9 C10 C11 119.8(3) . . ?
C9 C10 H10 120.1 . . ?
C11 C10 H10 120.1 . . ?
C94 C95 C96 120.6(3) . . ?
C94 C95 H95 119.7 . . ?
C96 C95 H95 119.7 . . ?
C4 C3 C2 119.9(3) . . ?
C4 C3 H3 120.0 . . ?
C2 C3 H3 120.0 . . ?
C93 C94 C95 120.3(3) . . ?
C93 C94 H94 119.8 . . ?
C95 C94 H94 119.8 . . ?
C94 C93 C92 119.9(3) . . ?
C94 C93 H93 120.1 . . ?
C92 C93 H93 120.1 . . ?
C114 C113 C112 120.0(3) . . ?
C114 C113 H113 120.0 . . ?
C112 C113 H113 120.0 . . ?
C111 C112 C113 121.0(3) . . ?
C111 C112 H112 119.5 . . ?
C113 C112 H112 119.5 . . ?
B5 C50 H50A 109.5 . . ?
B5 C50 H50B 109.5 . . ?
H50A C50 H50B 109.5 . . ?
B5 C50 H50C 109.5 . . ?
H50A C50 H50C 109.5 . . ?
H50B C50 H50C 109.5 . . ?
C3 C4 C5 120.0(3) . . ?
C3 C4 H4 120.0 . . ?
C5 C4 H4 120.0 . . ?
C86 B9 C73 117.7(2) . . ?
C86 B9 C79 117.7(2) . . ?
C73 B9 C79 105.5(2) . . ?
C86 B9 N10 109.6(2) . . ?
C73 B9 N10 101.9(2) . . ?
C79 B9 N10 102.1(2) . . ?
C31 B3 C25 118.5(2) . . ?
C31 B3 C24 117.1(2) . . ?
C25 B3 C24 105.8(2) . . ?
C31 B3 N3 109.7(2) . . ?
C25 B3 N3 101.4(2) . . ?
C24 B3 N3 102.1(2) . . ?
C67 B7 C61 116.9(2) . . ?
C67 B7 C60 117.9(2) . . ?
C61 B7 C60 107.1(2) . . ?
C67 B7 N7 109.7(2) . . ?
C61 B7 N7 101.0(2) . . ?
C60 B7 N7 102.0(2) . . ?
C85 B10 C84 118.0(2) . . ?
C85 B10 C78 117.3(2) . . ?
C84 B10 C78 105.8(2) . . ?
C85 B10 N9 109.7(2) . . ?
C84 B10 N9 101.6(2) . . ?
C78 B10 N9 102.2(2) . . ?
C32 B4 C19 117.8(2) . . ?
C32 B4 C30 118.0(2) . . ?
C19 B4 C30 105.3(2) . . ?
C32 B4 N4 109.2(2) . . ?
C19 B4 N4 102.2(2) . . ?
C30 B4 N4 102.2(2) . . ?
C68 B8 C62 117.9(2) . . ?
C68 B8 C55 117.1(2) . . ?
C62 B8 C55 106.9(2) . . ?
C68 B8 N8 110.1(2) . . ?
C62 B8 N8 100.6(2) . . ?
C55 B8 N8 101.8(2) . . ?
C104 B11 C91 117.0(3) . . ?
C104 B11 C97 118.3(3) . . ?
C91 B11 C97 106.8(2) . . ?
C104 B11 N11 110.2(2) . . ?
C91 B11 N11 101.2(2) . . ?
C97 B11 N11 100.8(2) . . ?
O3 C120 O4 123.0(4) . . ?
O3 C120 C119 125.5(4) . . ?
O4 C120 C119 111.5(3) . . ?
C13 B1 C1 117.3(3) . . ?
C13 B1 C12 118.2(2) . . ?
C1 B1 C12 107.2(2) . . ?
C13 B1 N1 109.8(2) . . ?
C1 B1 N1 101.3(2) . . ?
C12 B1 N1 100.3(2) . . ?
C50 B5 C48 117.8(3) . . ?
C50 B5 C37 117.2(2) . . ?
C48 B5 C37 107.2(2) . . ?
C50 B5 N5 110.3(2) . . ?
C48 B5 N5 99.8(2) . . ?
C37 B5 N5 102.1(2) . . ?
C49 B6 C43 117.6(2) . . ?
C49 B6 C42 117.3(2) . . ?
C43 B6 C42 106.7(2) . . ?
C49 B6 N6 110.0(2) . . ?
C43 B6 N6 100.5(2) . . ?
C42 B6 N6 102.4(2) . . ?
C14 B2 C6 117.0(3) . . ?
C14 B2 C7 118.1(3) . . ?
C6 B2 C7 107.0(2) . . ?
C14 B2 N2 110.3(2) . . ?
C6 B2 N2 101.0(2) . . ?
C7 B2 N2 100.8(2) . . ?
C103 B12 C96 117.4(3) . . ?
C103 B12 C102 117.7(3) . . ?
C96 B12 C102 106.9(2) . . ?
C103 B12 N12 109.9(2) . . ?
C96 B12 N12 101.6(2) . . ?
C102 B12 N12 100.8(2) . . ?
C117 C118 H11D 109.5 . . ?
C117 C118 H11E 109.5 . . ?
H11D C118 H11E 109.5 . . ?
C117 C118 H11F 109.5 . . ?
H11D C118 H11F 109.5 . . ?
H11E C118 H11F 109.5 . . ?
O2 C117 C118 106.9(3) . . ?
O2 C117 H11G 110.3 . . ?
C118 C117 H11G 110.3 . . ?
O2 C117 H11H 110.3 . . ?
C118 C117 H11H 110.3 . . ?
H11G C117 H11H 108.6 . . ?
O1 C116 O2 134.8(5) . . ?
O1 C116 C115 113.3(4) . . ?
O2 C116 C115 111.7(4) . . ?
C120 C119 H11A 109.5 . . ?
C120 C119 H11B 109.5 . . ?
H11A C119 H11B 109.5 . . ?
C120 C119 H11C 109.5 . . ?
H11A C119 H11C 109.5 . . ?
H11B C119 H11C 109.5 . . ?
C116 C115 H11I 109.5 . . ?
C116 C115 H11J 109.5 . . ?
H11I C115 H11J 109.5 . . ?
C116 C115 H11K 109.5 . . ?
H11I C115 H11K 109.5 . . ?
H11J C115 H11K 109.5 . . ?
O5 C125 O6 126.8(6) . . ?
O5 C125 C124 116.9(6) . . ?
O6 C125 C124 111.0(5) . . ?
C125 C124 H12A 109.5 . . ?
C125 C124 H12B 109.5 . . ?
H12A C124 H12B 109.5 . . ?
C125 C124 H12C 109.5 . . ?
H12A C124 H12C 109.5 . . ?
H12B C124 H12C 109.5 . . ?
C122 C121 O4 117.7(9) . . ?
O4 C121 C123 96.2(8) . . ?
C122 C121 H121 121.2 . . ?
O4 C121 H121 121.2 . . ?
O4 C121 H12N 112.5 . . ?
C123 C121 H12N 112.5 . . ?
O4 C121 H12O 112.5 . . ?
C123 C121 H12O 112.5 . . ?
H12N C121 H12O 110.0 . . ?
O6 C126 C127 109.3(6) . . ?
O6 C126 C128 99.8(8) . . ?
O6 C126 H12E 109.8 . . ?
C127 C126 H12E 109.8 . . ?
O6 C126 H12D 109.8 . . ?
C127 C126 H12D 109.8 . . ?
H12E C126 H12D 108.3 . . ?
O6 C126 H12G 111.8 . . ?
C128 C126 H12G 111.8 . . ?
O6 C126 H12F 111.8 . . ?
C128 C126 H12F 111.8 . . ?
H12G C126 H12F 109.5 . . ?
C121 C122 H12P 109.5 . . ?
C121 C122 H12Q 109.5 . . ?
H12P C122 H12Q 109.5 . . ?
C121 C122 H12R 109.5 . . ?
H12P C122 H12R 109.5 . . ?
H12Q C122 H12R 109.5 . . ?
C121 C123 H12S 109.5 . . ?
C121 C123 H12T 109.5 . . ?
H12S C123 H12T 109.5 . . ?
C121 C123 H12U 109.5 . . ?
H12S C123 H12U 109.5 . . ?
H12T C123 H12U 109.5 . . ?
C126 C127 H12H 109.5 . . ?
C126 C127 H12I 109.5 . . ?
H12H C127 H12I 109.5 . . ?
C126 C127 H12J 109.5 . . ?
H12H C127 H12J 109.5 . . ?
H12I C127 H12J 109.5 . . ?
C126 C128 H12K 109.5 . . ?
C126 C128 H12L 109.5 . . ?
H12K C128 H12L 109.5 . . ?
C126 C128 H12M 109.5 . . ?
H12K C128 H12M 109.5 . . ?
H12L C128 H12M 109.5 . . ?
 
_refine_diff_density_max    3.097
_refine_diff_density_min   -1.244
_refine_diff_density_rms    0.097

_shelx_res_file
;
TITL mo_hol109_0ma_a.res in P2(1)/c
    mo_hol109_0ma.res
    created by SHELXL-2016/6 at 13:31:58 on 10-Apr-2017
REM Old TITL mo_HOL109_0ma in P2(1)/c
REM SHELXT solution in P2(1)/c
REM R1 0.185, Rweak 0.011, Alpha 0.044, Orientation as input
REM Formula found by SHELXT: C131 B9 N13 O3 Br
CELL 0.71073 33.8537 13.827 24.6202 90 90.773 90
ZERR 24 0.0014 0.0006 0.001 0 0.001 0
LATT 1
SYMM -X,0.5+Y,0.5-Z
SFAC C H B Br N O
UNIT 504 546 48 4 48 24
EADP O6 O5
EADP O2 O1
EADP C124 C125 C126 C127 C128

L.S. 20
PLAN  20
SIZE 0.137 0.147 0.244
TEMP -173.08
BOND $H
list 4
fmap 2
acta
OMIT 8 3 4
OMIT 4 0 6
OMIT 0 4 10
OMIT -6 2 2
OMIT 24 3 6
OMIT -8 5 4
OMIT 18 0 4
REM <olex2.extras>
REM <HklSrc "%.\\mo_HOL109_0ma.hkl">
REM </olex2.extras>

WGHT    0.101600   27.132902
FVAR       0.12132   0.67043
BR1   4    0.700849    0.870000   -0.002115    11.00000    0.03004    0.03332 =
         0.02747    0.01006    0.00459    0.00504
N9    5    0.898788    0.795343    0.251941    11.00000    0.00898    0.01270 =
         0.01402   -0.00136   -0.00256    0.00036
N10   5    0.907055    0.877593    0.279791    11.00000    0.00914    0.01238 =
         0.01318   -0.00108   -0.00203   -0.00013
N3    5    0.599321    0.287052    0.248756    11.00000    0.00675    0.01319 =
         0.01557   -0.00104   -0.00180   -0.00019
N4    5    0.591624    0.369105    0.220665    11.00000    0.00965    0.01507 =
         0.01363   -0.00092   -0.00211    0.00004
N8    5    0.778259    0.846547    0.220378    11.00000    0.00616    0.01092 =
         0.02168    0.00194   -0.00028    0.00128
N1    5    0.560421    0.432639    0.501540    11.00000    0.00957    0.01960 =
         0.01265    0.00115    0.00260    0.00430
N7    5    0.769491    0.839422    0.273642    11.00000    0.00896    0.01034 =
         0.01859    0.00109   -0.00263    0.00208
N5    5    0.720177    0.332403    0.266028    11.00000    0.00567    0.01311 =
         0.02712   -0.00472    0.00147   -0.00219
N2    5    0.543313    0.352526    0.480468    11.00000    0.00970    0.02141 =
         0.01167    0.00078    0.00149    0.00238
N6    5    0.734134    0.349591    0.215814    11.00000    0.00772    0.01210 =
         0.02187   -0.00339   -0.00270   -0.00060
N12   5    0.938443    0.934431   -0.001976    11.00000    0.01089    0.02171 =
         0.01258   -0.00429    0.00304   -0.00313
N11   5    0.955913    0.855654    0.019753    11.00000    0.01020    0.02299 =
         0.01141   -0.00362    0.00144   -0.00270
O5    6    0.596053    0.759672    0.515872    11.00000    0.10847    0.03333 =
         0.04885    0.02345    0.01544    0.01763
O2    6    0.912263    1.391278    0.034558    11.00000    0.05212    0.02288 =
         0.07595   -0.02136   -0.00607    0.00165
O1    6    0.910236    1.254225   -0.018594    11.00000    0.05212    0.02288 =
         0.07595   -0.02136   -0.00607    0.00165
O4    6    0.753960    1.007130    0.502304    11.00000    0.04364    0.03086 =
         0.05865    0.00059    0.00607    0.00597
C60   1    0.774023    0.655938    0.268216    11.00000    0.00768    0.01092 =
         0.01944    0.00093   -0.00111   -0.00257
C78   1    0.963333    0.814076    0.201095    11.00000    0.01067    0.01432 =
         0.01283    0.00321   -0.00011    0.00090
C84   1    0.898446    0.886113    0.162650    11.00000    0.00491    0.01730 =
         0.01335   -0.00102    0.00250   -0.00114
C55   1    0.782654    0.663386    0.212452    11.00000    0.00741    0.01176 =
         0.02015   -0.00130   -0.00120   -0.00243
C97   1    0.898842    0.749875   -0.011080    11.00000    0.01180    0.02295 =
         0.00899   -0.00735    0.00115   -0.00434
C73   1    0.970956    0.900737    0.229196    11.00000    0.01053    0.01263 =
         0.01224    0.00370   -0.00237   -0.00026
C37   1    0.721324    0.150592    0.247993    11.00000    0.00668    0.01118 =
         0.02357   -0.00106   -0.00247    0.00206
C79   1    0.905979    0.972770    0.191343    11.00000    0.00734    0.01732 =
         0.01261   -0.00008    0.00135    0.00087
C66   1    0.668180    0.742708    0.266443    11.00000    0.01138    0.01325 =
         0.01773    0.00270    0.00214    0.00159
AFIX  43
H66   2    0.662027    0.737216    0.303850    11.00000   -1.20000
AFIX   0
C61   1    0.707633    0.746225    0.250706    11.00000    0.01017    0.00604 =
         0.01585    0.00166    0.00095   -0.00033
C62   1    0.716489    0.754637    0.195227    11.00000    0.00876    0.00741 =
         0.01635   -0.00114    0.00090   -0.00032

C12   1    0.618515    0.333546    0.534079    11.00000    0.01452    0.01990 =
         0.01053    0.00471    0.00119    0.00447
C7    1    0.600856    0.249554    0.512544    11.00000    0.01488    0.01926 =
         0.01075    0.00429    0.00119    0.00501
C63   1    0.685769    0.760886    0.156819    11.00000    0.01564    0.01439 =
         0.01529    0.00055   -0.00002   -0.00295
AFIX  43
H63   2    0.691679    0.768092    0.119426    11.00000   -1.20000
AFIX   0

C15   1    0.555085    0.517761    0.477591    11.00000    0.01136    0.02096 =
         0.01774    0.00494    0.00507    0.00568
AFIX  43
H15   2    0.567397    0.573324    0.492939    11.00000   -1.20000
AFIX   0

C43   1    0.796101    0.256748    0.237972    11.00000    0.00827    0.00856 =
         0.02388   -0.00287   -0.00159    0.00098
C87   1    0.877624    0.726256    0.275055    11.00000    0.01033    0.01563 =
         0.01678    0.00071   -0.00305   -0.00123
AFIX  43
H87   2    0.871325    0.669861    0.254671    11.00000   -1.20000
AFIX   0
C83   1    0.878155    0.889476    0.112967    11.00000    0.00685    0.02422 =
         0.01334   -0.00222    0.00199    0.00062
AFIX  43
H83   2    0.873161    0.831347    0.093484    11.00000   -1.20000
AFIX   0

C24   1    0.534643    0.307007    0.299374    11.00000    0.00977    0.01598 =
         0.01398   -0.00778   -0.00005   -0.00066
C48   1    0.781860    0.241124    0.290647    11.00000    0.01336    0.00790 =
         0.02165   -0.00142   -0.00138    0.00094
C25   1    0.600024    0.379499    0.337430    11.00000    0.00479    0.01914 =
         0.01403   -0.00189    0.00232   -0.00219
C77   1    0.994893    0.760084    0.181945    11.00000    0.01386    0.01413 =
         0.01844    0.00268   -0.00081    0.00252
AFIX  43
H77   2    0.990015    0.700182    0.164187    11.00000   -1.20000
AFIX   0

C42   1    0.735577    0.168768    0.195809    11.00000    0.00836    0.01018 =
         0.02242   -0.00129   -0.00371    0.00167
C74   1    1.009887    0.931445    0.237525    11.00000    0.01301    0.01501 =
         0.01923    0.00335   -0.00584   -0.00205
AFIX  43
H74   2    1.015094    0.988562    0.257837    11.00000   -1.20000
AFIX   0

C59   1    0.788748    0.578050    0.298060    11.00000    0.01360    0.01315 =
         0.02033    0.00186   -0.00095   -0.00177
AFIX  43
H59   2    0.783369    0.573579    0.335748    11.00000   -1.20000
AFIX   0

C26   1    0.621238    0.383436    0.386425    11.00000    0.00825    0.02402 =
         0.01364   -0.00011    0.00215   -0.00061
AFIX  43
H26   2    0.626935    0.325431    0.405672    11.00000   -1.20000
AFIX   0
C30   1    0.591900    0.465656    0.308742    11.00000    0.00810    0.01556 =
         0.01564   -0.00155    0.00373   -0.00130

C102  1    0.880781    0.832036   -0.033705    11.00000    0.01427    0.02173 =
         0.00909   -0.00547   -0.00044   -0.00409
C56   1    0.805224    0.591699    0.187993    11.00000    0.00917    0.01703 =
         0.02287   -0.00384    0.00112   -0.00347
AFIX  43
H56   2    0.811033    0.596202    0.150435    11.00000   -1.20000
AFIX   0

C89   1    0.873240    0.815972    0.356932    11.00000    0.01574    0.02570 =
         0.01181    0.00340   -0.00240    0.00289
AFIX  43
H89   2    0.864983    0.824277    0.393361    11.00000   -1.20000
AFIX   0
C76   1    1.033767    0.793031    0.188547    11.00000    0.00940    0.02066 =
         0.02331    0.00569    0.00076    0.00634
AFIX  43
H76   2    1.055042    0.756796    0.174136    11.00000   -1.20000
AFIX   0

O3    6    0.781588    1.005906    0.420552    11.00000    0.10031    0.04388 =
         0.03102   -0.00737   -0.01445    0.01191
C19   1    0.527196    0.393160    0.270811    11.00000    0.01027    0.01469 =
         0.01554   -0.00681   -0.00170    0.00084
C33   1    0.620682    0.217247    0.226513    11.00000    0.00908    0.01468 =
         0.02034   -0.00323   -0.00233    0.00087
AFIX  43
H33   2    0.625869    0.160215    0.246910    11.00000   -1.20000
AFIX   0

C85   1    0.906565    0.687812    0.163279    11.00000    0.01641    0.01709 =
         0.02153   -0.00377    0.00179   -0.00442
AFIX 137
H85A  2    0.917677    0.635784    0.185783    11.00000   -1.50000
H85B  2    0.917783    0.684558    0.126838    11.00000   -1.50000
H85C  2    0.877809    0.680438    0.160724    11.00000   -1.50000
AFIX   0

C23   1    0.503232    0.252941    0.318594    11.00000    0.01317    0.01682 =
         0.01999   -0.00699    0.00047   -0.00346
AFIX  43
H23   2    0.508081    0.193252    0.336593    11.00000   -1.20000
AFIX   0

C44   1    0.836725    0.263129    0.229807    11.00000    0.01047    0.01026 =
         0.03025   -0.00512    0.00153    0.00106
AFIX  43
H44   2    0.846425    0.272477    0.194161    11.00000   -1.20000
AFIX   0

C75   1    1.041135    0.878603    0.216147    11.00000    0.00673    0.02341 =
         0.02635    0.00807   -0.00274   -0.00135
AFIX  43
H75   2    1.067476    0.901288    0.220511    11.00000   -1.20000
AFIX   0

C29   1    0.604437    0.553771    0.330373    11.00000    0.01596    0.01721 =
         0.01800   -0.00210    0.00446   -0.00367
AFIX  43
H29   2    0.598605    0.612136    0.311552    11.00000   -1.20000
AFIX   0
C20   1    0.488330    0.423561    0.262333    11.00000    0.01385    0.01812 =
         0.02231   -0.00708   -0.00422    0.00468
AFIX  43
H20   2    0.483099    0.480538    0.241908    11.00000   -1.20000
AFIX   0

C16   1    0.531910    0.528261    0.430471    11.00000    0.01667    0.02577 =
         0.01587    0.00690    0.00613    0.01017
AFIX  43
H16   2    0.528259    0.589763    0.413951    11.00000   -1.20000
AFIX   0

C36   1    0.604780    0.378019    0.170404    11.00000    0.01542    0.01976 =
         0.01332   -0.00138   -0.00122   -0.00097
AFIX  43
H36   2    0.598530    0.435226    0.150722    11.00000   -1.20000
AFIX   0

C90   1    0.894851    0.886785    0.330549    11.00000    0.01609    0.01899 =
         0.01347   -0.00111   -0.00375    0.00052
AFIX  43
H90   2    0.901196    0.944482    0.349714    11.00000   -1.20000
AFIX   0

C108  1    0.943579    1.020363    0.020911    11.00000    0.01445    0.02283 =
         0.01862   -0.00617    0.00441   -0.00496
AFIX  43
H108  2    0.931087    1.075121    0.004927    11.00000   -1.20000
AFIX   0

C38   1    0.699128    0.066973    0.257313    11.00000    0.01157    0.01399 =
         0.02417    0.00327   -0.00081    0.00023
AFIX  43
H38   2    0.689267    0.054684    0.292591    11.00000   -1.20000
AFIX   0

C64   1    0.646470    0.756592    0.173132    11.00000    0.01054    0.01908 =
         0.02186    0.00177   -0.00610   -0.00013
AFIX  43
H64   2    0.625738    0.760116    0.146816    11.00000   -1.20000
AFIX   0

C98   1    0.875708    0.674280    0.008487    11.00000    0.01874    0.02293 =
         0.01089   -0.00351    0.00166   -0.00395
AFIX  43
H98   2    0.887951    0.618763    0.023991    11.00000   -1.20000
AFIX   0

C65   1    0.637678    0.747180    0.227770    11.00000    0.00882    0.01751 =
         0.02614    0.00257    0.00093   -0.00080
AFIX  43
H65   2    0.610942    0.743782    0.238850    11.00000   -1.20000
AFIX   0

C39   1    0.691311    0.001522    0.215499    11.00000    0.01182    0.00941 =
         0.03438    0.00034   -0.00469   -0.00050
AFIX  43
H39   2    0.676396   -0.055329    0.222216    11.00000   -1.20000
AFIX   0

C28   1    0.625567    0.556960    0.379639    11.00000    0.02054    0.02048 =
         0.01878   -0.00646    0.00406   -0.00888
AFIX  43
H28   2    0.634020    0.617352    0.394062    11.00000   -1.20000
AFIX   0
C35   1    0.627303    0.307368    0.145267    11.00000    0.01665    0.02517 =
         0.01336   -0.00804    0.00025   -0.00356
AFIX  43
H35   2    0.636529    0.315860    0.109311    11.00000   -1.20000
AFIX   0

C41   1    0.727180    0.103740    0.154004    11.00000    0.01210    0.01556 =
         0.02207   -0.00350   -0.00222    0.00225
AFIX  43
H41   2    0.736322    0.116584    0.118412    11.00000   -1.20000
AFIX   0

C80   1    0.892893    1.060308    0.169660    11.00000    0.01533    0.01711 =
         0.01661   -0.00156    0.00096    0.00523
AFIX  43
H80   2    0.897968    1.118770    0.188787    11.00000   -1.20000
AFIX   0

C72   1    0.796659    0.924373    0.202555    11.00000    0.00916    0.01328 =
         0.03558    0.00661    0.00291    0.00124
AFIX  43
H72   2    0.803021    0.928214    0.165153    11.00000   -1.20000
AFIX   0

C27   1    0.634162    0.472220    0.407368    11.00000    0.01213    0.03025 =
         0.01234   -0.00366   -0.00021   -0.00510
AFIX  43
H27   2    0.648802    0.474364    0.440538    11.00000   -1.20000
AFIX   0

C54   1    0.726091    0.432518    0.190920    11.00000    0.01214    0.01350 =
         0.03179   -0.00030   -0.00584   -0.00080
AFIX  43
H54   2    0.736210    0.443305    0.155630    11.00000   -1.20000
AFIX   0

C58   1    0.811327    0.506418    0.273280    11.00000    0.01392    0.01003 =
         0.03379    0.00369   -0.00494   -0.00032
AFIX  43
H58   2    0.821119    0.453342    0.293934    11.00000   -1.20000
AFIX   0

C91   1    0.959866    0.775838   -0.072532    11.00000    0.01141    0.02568 =
         0.01540   -0.01012    0.00215   -0.00705
C18   1    0.521087    0.359707    0.435697    11.00000    0.01492    0.02786 =
         0.01367   -0.00159   -0.00176    0.00596
AFIX  43
H18   2    0.509075    0.302953    0.421325    11.00000   -1.20000
AFIX   0
C6    1    0.539419    0.276396    0.573610    11.00000    0.01396    0.02251 =
         0.01742    0.00806    0.00194    0.00725

C34   1    0.635759    0.224836    0.174216    11.00000    0.01029    0.02076 =
         0.02206   -0.00964    0.00083   -0.00063
AFIX  43
H34   2    0.651337    0.174649    0.159151    11.00000   -1.20000
AFIX   0

C82   1    0.865109    0.977906    0.091640    11.00000    0.01055    0.03092 =
         0.01316    0.00064   -0.00121    0.00476
AFIX  43
H82   2    0.851315    0.979663    0.057795    11.00000   -1.20000
AFIX   0

C105  1    0.977953    0.864451    0.064622    11.00000    0.01358    0.03061 =
         0.01241   -0.00266   -0.00117   -0.00659
AFIX  43
H105  2    0.989964    0.808303    0.079737    11.00000   -1.20000
AFIX   0

C88   1    0.864297    0.733628    0.328319    11.00000    0.01198    0.02255 =
         0.01737    0.00692   -0.00258   -0.00092
AFIX  43
H88   2    0.849450    0.682993    0.344277    11.00000   -1.20000
AFIX   0

C107  1    0.966801    1.033142    0.067858    11.00000    0.01630    0.02966 =
         0.01548   -0.00882    0.00728   -0.01149
AFIX  43
H107  2    0.970417    1.095326    0.083563    11.00000   -1.20000
AFIX   0
C101  1    0.839453    0.837666   -0.036091    11.00000    0.01397    0.02411 =
         0.01449   -0.00586   -0.00120   -0.00162
AFIX  43
H101  2    0.827024    0.893498   -0.050940    11.00000   -1.20000
AFIX   0

C69   1    0.779383    0.909925    0.307680    11.00000    0.01266    0.01543 =
         0.02840   -0.00498   -0.00642    0.00266
AFIX  43
H69   2    0.773387    0.903151    0.345072    11.00000   -1.20000
AFIX   0

C11   1    0.659681    0.341368    0.535326    11.00000    0.01566    0.02339 =
         0.01663    0.00359   -0.00073    0.00330
AFIX  43
H11   2    0.671735    0.398254    0.549461    11.00000   -1.20000
AFIX   0
C17   1    0.514764    0.447505    0.409063    11.00000    0.01954    0.03319 =
         0.01187    0.00269    0.00037    0.01379
AFIX  43
H17   2    0.498962    0.450847    0.376937    11.00000   -1.20000
AFIX   0
C1    1    0.557273    0.359276    0.595584    11.00000    0.01479    0.02165 =
         0.01236    0.00451    0.00013    0.01191

C86   1    0.938364    1.053279    0.284321    11.00000    0.01805    0.01658 =
         0.01818   -0.00343   -0.00130   -0.00054
AFIX 137
H86A  2    0.912588    1.077811    0.295616    11.00000   -1.50000
H86B  2    0.952185    1.103515    0.263906    11.00000   -1.50000
H86C  2    0.954105    1.035608    0.316512    11.00000   -1.50000
AFIX   0

C31   1    0.591361    0.180412    0.337643    11.00000    0.01521    0.01863 =
         0.02348    0.00293    0.00137    0.00097
AFIX 137
H31A  2    0.579200    0.128549    0.316052    11.00000   -1.50000
H31B  2    0.581048    0.178631    0.374632    11.00000   -1.50000
H31C  2    0.620073    0.171416    0.338890    11.00000   -1.50000
AFIX   0

C8    1    0.624713    0.175227    0.493131    11.00000    0.02395    0.02028 =
         0.01581    0.00104    0.00207    0.00583
AFIX  43
H8    2    0.612910    0.118583    0.478298    11.00000   -1.20000
AFIX   0

C81   1    0.872334    1.063006    0.119959    11.00000    0.01717    0.02427 =
         0.01851    0.00363   -0.00107    0.00860
AFIX  43
H81   2    0.863342    1.123013    0.105639    11.00000   -1.20000
AFIX   0

C57   1    0.819378    0.513258    0.218253    11.00000    0.00994    0.01331 =
         0.03516   -0.00467    0.00197    0.00127
AFIX  43
H57   2    0.834552    0.464458    0.201142    11.00000   -1.20000
AFIX   0

C109  1    0.737614    0.970433   -0.018172    11.00000    0.02354    0.02086 =
         0.02247    0.00072    0.00416    0.01091
C67   1    0.736933    0.742496    0.355035    11.00000    0.02346    0.02273 =
         0.01632    0.00130   -0.00003    0.00290
AFIX 137
H67A  2    0.762052    0.744185    0.375268    11.00000   -1.50000
H67B  2    0.722159    0.684389    0.365099    11.00000   -1.50000
H67C  2    0.721398    0.800091    0.363796    11.00000   -1.50000
AFIX   0

C32   1    0.560291    0.544290    0.214751    11.00000    0.02177    0.01734 =
         0.01918    0.00001   -0.00136    0.00436
AFIX 137
H32A  2    0.586134    0.567670    0.203002    11.00000   -1.50000
H32B  2    0.546815    0.595580    0.234782    11.00000   -1.50000
H32C  2    0.544321    0.526095    0.182866    11.00000   -1.50000
AFIX   0

C40   1    0.705553    0.020228    0.163856    11.00000    0.01520    0.01355 =
         0.02896   -0.00622   -0.00587    0.00130
AFIX  43
H40   2    0.700487   -0.024231    0.135180    11.00000   -1.20000
AFIX   0

C92   1    0.986335    0.721491   -0.103290    11.00000    0.01881    0.02938 =
         0.02365   -0.01257    0.00595   -0.00574
AFIX  43
H92   2    0.998853    0.666378   -0.087739    11.00000   -1.20000
AFIX   0

C21   1    0.457168    0.370762    0.283679    11.00000    0.00721    0.02651 =
         0.03225   -0.01342   -0.00369    0.00209
AFIX  43
H21   2    0.430809    0.393150    0.279030    11.00000   -1.20000
AFIX   0

C104  1    0.970009    0.665301    0.019122    11.00000    0.01896    0.02637 =
         0.02315   -0.00505   -0.00185    0.00396
AFIX 137
H10A  2    0.998503    0.677355    0.017709    11.00000   -1.50000
H10B  2    0.963900    0.603798    0.001099    11.00000   -1.50000
H10C  2    0.961797    0.662211    0.057100    11.00000   -1.50000
AFIX   0

C47   1    0.808625    0.235622    0.334257    11.00000    0.02135    0.01589 =
         0.02542    0.00007   -0.00621    0.00121
AFIX  43
H47   2    0.799188    0.226485    0.370057    11.00000   -1.20000
AFIX   0

C96   1    0.941805    0.857878   -0.095423    11.00000    0.01449    0.02389 =
         0.01302   -0.00421    0.00041   -0.01177
C53   1    0.703188    0.504589    0.214963    11.00000    0.01246    0.00993 =
         0.05006   -0.00270   -0.00819    0.00137
AFIX  43
H53   2    0.697690    0.563712    0.196716    11.00000   -1.20000
AFIX   0

C106  1    0.984022    0.953185    0.090204    11.00000    0.01925    0.03367 =
         0.01298   -0.00558    0.00017   -0.01256
AFIX  43
H106  2    0.999741    0.957816    0.122356    11.00000   -1.20000
AFIX   0
C99   1    0.834295    0.680291    0.005251    11.00000    0.01720    0.02876 =
         0.01735   -0.00650    0.00438   -0.01115
AFIX  43
H99   2    0.818546    0.628516    0.018171    11.00000   -1.20000
AFIX   0

C13   1    0.605846    0.514966    0.577785    11.00000    0.01920    0.02613 =
         0.02447   -0.00284   -0.00386    0.00579
AFIX 137
H13A  2    0.622664    0.542935    0.549760    11.00000   -1.50000
H13B  2    0.621567    0.503957    0.610925    11.00000   -1.50000
H13C  2    0.584184    0.559640    0.585625    11.00000   -1.50000
AFIX   0

C71   1    0.807090    1.001097    0.236621    11.00000    0.01034    0.01068 =
         0.04847    0.00147    0.00133   -0.00159
AFIX  43
H71   2    0.819929    1.056825    0.222797    11.00000   -1.20000
AFIX   0

C22   1    0.464484    0.286070    0.311543    11.00000    0.01031    0.02557 =
         0.02791   -0.01284    0.00255   -0.00504
AFIX  43
H22   2    0.443148    0.250109    0.325996    11.00000   -1.20000
AFIX   0

C45   1    0.863082    0.255949    0.273259    11.00000    0.00826    0.01481 =
         0.04373   -0.00456   -0.00621    0.00032
AFIX  43
H45   2    0.890699    0.259581    0.267222    11.00000   -1.20000
AFIX   0

C114  1    0.741216    1.001264   -0.071178    11.00000    0.02683    0.02266 =
         0.02016   -0.00114    0.00078    0.00610
AFIX  43
H114  2    0.725229    0.974028   -0.099256    11.00000   -1.20000
AFIX   0

O6    6    0.595582    0.884606    0.465188    11.00000    0.10847    0.03333 =
         0.04885    0.02345    0.01544    0.01763
C46   1    0.849143    0.243478    0.325490    11.00000    0.01934    0.01825 =
         0.03502   -0.00318   -0.01535    0.00337
AFIX  43
H46   2    0.867183    0.240278    0.355328    11.00000   -1.20000
AFIX   0

C103  1    0.892241    1.012601   -0.078753    11.00000    0.02359    0.02726 =
         0.02156    0.00097   -0.00320   -0.00328
AFIX 137
H10D  2    0.875472    1.040931   -0.050785    11.00000   -1.50000
H10E  2    0.876323    0.999731   -0.111501    11.00000   -1.50000
H10F  2    0.913521    1.057833   -0.087473    11.00000   -1.50000
AFIX   0

C2    1    0.548059    0.387674    0.648461    11.00000    0.02229    0.02966 =
         0.01529    0.00268    0.00010    0.01692
AFIX  43
H2    2    0.560019    0.443869    0.663599    11.00000   -1.20000
AFIX   0

C70   1    0.798324    0.993755    0.290281    11.00000    0.01497    0.01112 =
         0.04949   -0.00824   -0.00609    0.00107
AFIX  43
H70   2    0.804896    1.044092    0.315061    11.00000   -1.20000
AFIX   0

C100  1    0.816492    0.761616   -0.016750    11.00000    0.01122    0.03433 =
         0.01818   -0.00765    0.00126   -0.00610
AFIX  43
H100  2    0.788497    0.765722   -0.018704    11.00000   -1.20000
AFIX   0

C68   1    0.775434    0.773815    0.120239    11.00000    0.01832    0.02565 =
         0.01813    0.00299    0.00285   -0.00050
AFIX 137
H68A  2    0.763087    0.833534    0.106920    11.00000   -1.50000
H68B  2    0.766607    0.719302    0.097718    11.00000   -1.50000
H68C  2    0.804228    0.779761    0.118332    11.00000   -1.50000
AFIX   0

C49   1    0.776902    0.293845    0.131080    11.00000    0.02133    0.01939 =
         0.02256   -0.00141    0.00123   -0.00401
AFIX 137
H49A  2    0.753739    0.302485    0.107269    11.00000   -1.50000
H49B  2    0.793767    0.242757    0.116442    11.00000   -1.50000
H49C  2    0.791814    0.354517    0.133090    11.00000   -1.50000
AFIX   0

C9    1    0.665759    0.183514    0.495350    11.00000    0.02273    0.02845 =
         0.02201    0.00384    0.00660    0.01317
AFIX  43
H9    2    0.681779    0.132075    0.482638    11.00000   -1.20000
AFIX   0

C110  1    0.759780    1.009744    0.023409    11.00000    0.04042    0.02334 =
         0.02100   -0.00045   -0.00467    0.01254
AFIX  43
H110  2    0.757050    0.987276    0.059629    11.00000   -1.20000
AFIX   0

C52   1    0.689069    0.486760    0.265538    11.00000    0.01111    0.01529 =
         0.05320   -0.01013    0.00093    0.00350
AFIX  43
H52   2    0.673485    0.533527    0.283687    11.00000   -1.20000
AFIX   0
C51   1    0.697913    0.399057    0.289918    11.00000    0.01033    0.02042 =
         0.03883   -0.01083    0.00824   -0.00109
AFIX  43
H51   2    0.687747    0.385914    0.324930    11.00000   -1.20000
AFIX   0

C111  1    0.786808    1.084550    0.011080    11.00000    0.04086    0.04061 =
         0.03228   -0.01735   -0.02240    0.02581
AFIX  43
H111  2    0.801894    1.114277    0.039287    11.00000   -1.20000
AFIX   0

C5    1    0.512545    0.223844    0.604335    11.00000    0.02336    0.02787 =
         0.02591    0.01267    0.00667    0.00634
AFIX  43
H5    2    0.500229    0.168026    0.589292    11.00000   -1.20000
AFIX   0
C14   1    0.530285    0.161975    0.483333    11.00000    0.02421    0.02369 =
         0.02522    0.00101    0.00000   -0.00303
AFIX 137
H14A  2    0.501729    0.173340    0.484254    11.00000   -1.50000
H14B  2    0.536556    0.101452    0.502283    11.00000   -1.50000
H14C  2    0.538745    0.157422    0.445509    11.00000   -1.50000
AFIX   0
C10   1    0.683222    0.266441    0.516014    11.00000    0.01340    0.03375 =
         0.02473    0.00735    0.00449    0.00922
AFIX  43
H10   2    0.711181    0.272315    0.517042    11.00000   -1.20000
AFIX   0

C95   1    0.950659    0.884009   -0.148667    11.00000    0.02357    0.02970 =
         0.01468   -0.00412    0.00197   -0.01552
AFIX  43
H95   2    0.938760    0.939853   -0.164303    11.00000   -1.20000
AFIX   0

C3    1    0.521479    0.334251    0.679151    11.00000    0.03523    0.04099 =
         0.01293    0.01093    0.00954    0.02335
AFIX  43
H3    2    0.515611    0.353686    0.715162    11.00000   -1.20000
AFIX   0

C94   1    0.976761    0.828969   -0.179036    11.00000    0.03382    0.03905 =
         0.01346   -0.00946    0.00986   -0.02128
AFIX  43
H94   2    0.982453    0.847259   -0.215292    11.00000   -1.20000
AFIX   0
C93   1    0.994418    0.747951   -0.156742    11.00000    0.02791    0.03680 =
         0.02555   -0.01726    0.01460   -0.01220
AFIX  43
H93   2    1.012038    0.710253   -0.177717    11.00000   -1.20000
AFIX   0

C113  1    0.768585    1.072706   -0.082725    11.00000    0.03306    0.02042 =
         0.02373   -0.00081    0.00253    0.00459
AFIX  43
H113  2    0.771955    1.093702   -0.119109    11.00000   -1.20000
AFIX   0
C112  1    0.791072    1.113564   -0.041086    11.00000    0.02807    0.01870 =
         0.04048   -0.00379   -0.00487    0.00671
AFIX  43
H112  2    0.809723    1.162590   -0.049296    11.00000   -1.20000
AFIX   0

C50   1    0.715482    0.217078    0.353106    11.00000    0.02470    0.02890 =
         0.02344   -0.00290    0.00612   -0.00720
AFIX 137
H50A  2    0.724177    0.270675    0.376408    11.00000   -1.50000
H50B  2    0.724098    0.155649    0.369199    11.00000   -1.50000
H50C  2    0.686605    0.217754    0.349765    11.00000   -1.50000
AFIX   0

C4    1    0.503665    0.252933    0.657114    11.00000    0.03013    0.03766 =
         0.02626    0.02020    0.01436    0.01399
AFIX  43
H4    2    0.485378    0.216841    0.677891    11.00000   -1.20000
AFIX   0

B9    3    0.932190    0.960154    0.246691    11.00000    0.00954    0.01436 =
         0.01467   -0.00053   -0.00152   -0.00182
B3    3    0.581178    0.282670    0.310471    11.00000    0.00854    0.01503 =
         0.01412    0.00007    0.00271    0.00022
B7    3    0.745437    0.740566    0.291048    11.00000    0.01194    0.01193 =
         0.01507    0.00259   -0.00097   -0.00141
B10   3    0.917054    0.790093    0.190202    11.00000    0.01032    0.01608 =
         0.01346   -0.00227    0.00127   -0.00028
B4    3    0.566168    0.452212    0.253230    11.00000    0.01287    0.01323 =
         0.01598   -0.00263   -0.00063    0.00208
B8    3    0.763040    0.755673    0.181637    11.00000    0.01296    0.01383 =
         0.01598   -0.00084    0.00110   -0.00236
B11   3    0.946854    0.751140   -0.011170    11.00000    0.01179    0.02380 =
         0.01474   -0.00586    0.00086   -0.00243
C120  1    0.780644    1.036233    0.466082    11.00000    0.05346    0.02669 =
         0.03177   -0.00329   -0.01003    0.01375
B1    3    0.588090    0.414352    0.556637    11.00000    0.01240    0.02253 =
         0.01301    0.00181   -0.00306    0.00548
B5    3    0.734429    0.228802    0.294051    11.00000    0.01536    0.01263 =
         0.02077    0.00063   -0.00010   -0.00038
B6    3    0.762809    0.264033    0.190687    11.00000    0.01132    0.00969 =
         0.02145   -0.00453    0.00035    0.00178
B2    3    0.552814    0.249498    0.512586    11.00000    0.01609    0.01970 =
         0.01540    0.00263    0.00085    0.00070
B12   3    0.910896    0.913345   -0.056675    11.00000    0.01393    0.02329 =
         0.01251   -0.00304    0.00019   -0.00548
C118  1    0.912144    1.414060    0.130100    11.00000    0.04939    0.05556 =
         0.03626   -0.00113    0.01134   -0.00103
AFIX 137
H11D  2    0.893319    1.467277    0.125135    11.00000   -1.50000
H11E  2    0.939155    1.439362    0.128788    11.00000   -1.50000
H11F  2    0.907870    1.383261    0.165386    11.00000   -1.50000
AFIX   0
C117  1    0.906164    1.341138    0.085771    11.00000    0.03818    0.03929 =
         0.04428    0.00697   -0.00129   -0.00372
AFIX  23
H11G  2    0.925289    1.287401    0.089966    11.00000   -1.20000
H11H  2    0.879099    1.314182    0.086986    11.00000   -1.20000
AFIX   0
C116  1    0.914357    1.336800   -0.009495    11.00000    0.04146    0.04450 =
         0.04617   -0.01307   -0.00685   -0.00030

C119  1    0.808299    1.109079    0.489936    11.00000    0.06540    0.04681 =
         0.03968   -0.00227    0.00289   -0.01542
AFIX 137
H11A  2    0.793198    1.158583    0.509159    11.00000   -1.50000
H11B  2    0.823392    1.139513    0.460863    11.00000   -1.50000
H11C  2    0.826492    1.077041    0.515473    11.00000   -1.50000
AFIX   0

C115  1    0.920249    1.396285   -0.059414    11.00000    0.05256    0.07945 =
         0.04094   -0.00101   -0.00147   -0.00368
AFIX 137
H11I  2    0.895079    1.425705   -0.070549    11.00000   -1.50000
H11J  2    0.929886    1.354902   -0.088708    11.00000   -1.50000
H11K  2    0.939644    1.447257   -0.051719    11.00000   -1.50000
AFIX   0

C125  1    0.587634    0.829913    0.509262    11.00000    0.07495    0.07206 =
         0.07350   -0.00290   -0.00710    0.00635
C124  1    0.581864    0.891627    0.558258    11.00000    0.07495    0.07206 =
         0.07350   -0.00290   -0.00710    0.00635
AFIX 137
H12A  2    0.564973    0.857654    0.584041    11.00000   -1.50000
H12B  2    0.569284    0.952614    0.547435    11.00000   -1.50000
H12C  2    0.607547    0.905133    0.575466    11.00000   -1.50000
AFIX   0

C121  1    0.725913    0.935642    0.484378    11.00000    0.04421    0.03336 =
         0.13853    0.00193   -0.00989    0.00250
PART 1
AFIX  43
H121  2    0.727374    0.907714    0.449208    10.50000   -1.20000
AFIX  23
PART 0
PART 2
H12N  2    0.738651    0.873927    0.474179    10.50000   -1.20000
H12O  2    0.708852    0.959025    0.454159    10.50000   -1.20000
AFIX   0

PART 0
C126  1    0.601885    0.834106    0.414751    11.00000    0.07495    0.07206 =
         0.07350   -0.00290   -0.00710    0.00635
PART 1
AFIX  23
H12E  2    0.581240    0.784156    0.409441    21.00000   -1.20000
H12D  2    0.627929    0.801550    0.415831    21.00000   -1.20000
AFIX  23
PART 0
PART 2
H12G  2    0.576678    0.813242    0.397594   -21.00000   -1.20000
H12F  2    0.619426    0.777422    0.419748   -21.00000   -1.20000
AFIX   0

PART 0
PART 1
C122  1    0.696418    0.908621    0.520462    10.50000    0.04511    0.02864 =
         0.12873    0.01940   -0.01056    0.00712
AFIX 137
H12P  2    0.708476    0.877109    0.552251    10.50000   -1.50000
H12Q  2    0.678159    0.863581    0.502395    10.50000   -1.50000
H12R  2    0.681919    0.966211    0.532066    10.50000   -1.50000
AFIX   0
PART 0
PART 2
C123  1    0.701473    0.927705    0.543705    10.50000    0.04501    0.06189 =
         0.13296    0.02606    0.01505   -0.00425
AFIX 137
H12S  2    0.720559    0.925022    0.573951    10.50000   -1.50000
H12T  2    0.685247    0.869009    0.543658    10.50000   -1.50000
H12U  2    0.684456    0.984488    0.547868    10.50000   -1.50000
AFIX   0

PART 0
PART 1
C127  1    0.600363    0.904954    0.368670    21.00000    0.07495    0.07206 =
         0.07350   -0.00290   -0.00710    0.00635
AFIX 137
H12H  2    0.575412    0.940811    0.369620    21.00000   -1.50000
H12I  2    0.602168    0.870099    0.334134    21.00000   -1.50000
H12J  2    0.622515    0.950260    0.372137    21.00000   -1.50000
AFIX   0
PART 0
PART 2
C128  1    0.624520    0.925364    0.377809   -21.00000    0.07495    0.07206 =
         0.07350   -0.00290   -0.00710    0.00635
AFIX 137
H12K  2    0.605529    0.952597    0.351598   -21.00000   -1.50000
H12L  2    0.647114    0.898596    0.358392   -21.00000   -1.50000
H12M  2    0.633672    0.976315    0.402622   -21.00000   -1.50000
AFIX   0
HKLF 4


REM  mo_hol109_0ma_a.res in P2(1)/c
REM R1 =  0.0775 for   20142 Fo > 4sig(Fo)  and  0.1105 for all   27661 data
REM   1417 parameters refined using      0 restraints

END

WGHT      0.1016     27.1409

REM Highest difference peak  3.097,  deepest hole -1.244,  1-sigma level  0.097
Q1    1   0.9167  1.2754 -0.0487  11.00000  0.05    3.10
Q2    1   0.5786  0.7411  0.5010  11.00000  0.05    2.46
Q3    1   0.6053  0.7689  0.5189  11.00000  0.05    2.34
Q4    1   0.8008  1.1379  0.0007  11.00000  0.05    2.05
Q5    1   0.9194  1.2449 -0.0010  11.00000  0.05    1.85
Q6    1   0.8947  1.2511 -0.0102  11.00000  0.05    1.29
Q7    1   0.9139  1.4149  0.0392  11.00000  0.05    1.21
Q8    1   0.9130  1.3637  0.0280  11.00000  0.05    1.17
Q9    1   0.5910  0.8389  0.3589  11.00000  0.05    0.79
Q10   1   0.6085  0.8330  0.4548  11.00000  0.05    0.78
Q11   1   0.9144  1.3164  0.1306  11.00000  0.05    0.73
Q12   1   0.9146  1.2719  0.0792  11.00000  0.05    0.68
Q13   1   0.6409  0.8341  0.4239  11.00000  0.05    0.61
Q14   1   0.9251  1.4639  0.0829  11.00000  0.05    0.60
Q15   1   0.5859  0.9186  0.4528  11.00000  0.05    0.60
Q16   1   0.6251  0.9186  0.4475  11.00000  0.05    0.59
Q17   1   0.6129  0.9311  0.3583  11.00000  0.05    0.57
Q18   1   0.6376  0.9567  0.3977  11.00000  0.05    0.54
Q19   1   0.8551  0.6806  0.0022  11.00000  0.05    0.51
Q20   1   0.5936  0.8538  0.4821  11.00000  0.05    0.51
;
_shelx_res_checksum   24065

_shelx_hkl_file
;
   0   0  -3   -4.30    0.30
   0   0  -3   -3.70    0.40
   0   0   3   -4.00    0.30
   0   0   3   -3.70    0.30
   0   0   3   -3.90    0.30
   0   0   3   -4.10    0.30
   0   0   3   -4.10    0.30
   0   0  -3   -4.00    0.40
   0   0  -3   -4.00    0.40
   0   0  -3   -3.90    0.30
   0   0   4 9746.22  242.88
   0   0  -4 9497.55  243.18
   0   0  -4 9850.42  243.28
   0   0  -4 9614.44  243.18
   0   0  -4 9797.12  242.78
   0   0  -4 9382.76  242.78
   0   0   4 9928.01  243.08
   0   0   4 9999.00  242.68
   0   0   4 9860.41  243.58
   0   0   4 9756.02  242.98
   0   0   4 9497.25  242.78
   0   0  -5   -1.50    0.80
   0   0   5    0.40    0.70
   0   0  -5   -1.40    0.70
   0   0  -5   -0.40    0.80
   0   0   5   -2.20    0.60
   0   0   5   -1.40    0.80
   0   0   5   -1.40    0.60
   0   0   5   -2.00    0.60
   0   0  -5   -1.50    0.60
   0   0   5    0.00    0.70
   0   0  -5   -1.50    0.70
   0   0  -6 2496.95   64.39
   0   0   6 2642.44   65.69
   0   0  -6 2682.53   65.09
   0   0   6 2619.34   64.59
   0   0  -6 2651.43   65.59
   0   0  -6 2464.75   64.49
   0   0   6 2597.14   64.49
   0   0   6 2496.05   64.49
   0   0   6 2611.34   64.59
   0   0  -6 2514.95   64.59
   0   0   6 2517.95   64.39
   0   0   6 2589.44   64.19
   0   0   6 2675.43   64.29
   0   0   7   -0.20    0.30
   0   0  -7    1.00    1.00
   0   0  -7    0.80    0.90
   0   0  -7    0.30    0.70
   0   0   7    0.00    0.70
   0   0   7    0.60    0.90
   0   0   7   -0.10    0.30
   0   0   7   -0.10    0.90
   0   0   7   -0.60    0.80
   0   0   7   -1.20    0.80
   0   0  -7   -0.70    0.80
   0   0   7    0.90    0.80
   0   0   8  661.43   16.80
   0   0  -8  635.74   17.10
   0   0   8  658.53   16.90
   0   0  -8  660.33   17.10
   0   0  -8  633.74   16.00
   0   0  -8  643.54   16.70
   0   0   8  637.44   16.10
   0   0   8  638.84   16.80
   0   0   8  662.33   17.10
   0   0   8  642.04   17.00
   0   0  -8  606.94   16.90
   0   0   8  657.83   17.00
   0   0  -8  631.04   16.00
   0   0   9    1.20    1.10
   0   0  -9    1.60    0.40
   0   0  -9    1.20    1.20
   0   0   9    1.20    1.00
   0   0   9    1.80    1.00
   0   0  -9    1.00    1.30
   0   0  -9    0.80    1.10
   0   0   9    1.70    1.20
   0   0   9    1.60    1.20
   0   0  -9    1.40    1.00
   0   0   9    0.90    1.00
   0   0 -10 1495.55   38.30
   0   0 -10 1351.16   37.10
   0   0  10 1509.95   38.10
   0   0  10 1514.75   38.40
   0   0  10 1460.75   37.90
   0   0  10 1534.75   37.90
   0   0 -10 1482.35   36.90
   0   0  10 1514.65   38.20
   0   0 -10 1477.85   38.10
   0   0 -10 1547.85   38.20
   0   0  10 1500.55   38.00
   0   0  12 1599.24   40.90
   0   0 -12 1568.24   40.90
   0   0 -12 1535.65   40.50
   0   0 -12 1566.44   39.50
   0   0 -12 1571.84   41.10
   0   0 -12 1564.34   39.50
   0   0  12 1606.04   41.00
   0   0  12 1631.64   41.00
   0   0  12 1632.54   40.60
   0   0  12 1559.04   40.70
   0   0 -12 1624.64   41.00
   0   0  12 1612.94   41.10
   0   0  12 1623.44   40.80
   0   0 -13   13.90    2.10
   0   0  13   10.50    1.80
   0   0 -13   14.20    2.30
   0   0  13   10.20    2.10
   0   0 -14  395.06   12.10
   0   0 -14  417.56   12.40
   0   0 -14  406.66   10.60
   0   0  14  414.66   11.90
   0   0 -14  409.96   12.50
   0   0  14  433.76   12.40
   0   0  14  419.86   12.30
   0   0  14  409.86   11.80
   0   0  14  412.26   12.50
   0   0  14  421.56   12.30
   0   0  14  421.86   12.00
   0   0 -14  420.66   11.80
   0   0  14  416.96   12.10
   0   0 -15    6.30    2.00
   0   0  15    5.10    2.00
   0   0  15    3.50    1.80
   0   0  15    4.10    2.20
   0   0  15    8.50    2.10
   0   0 -15    5.40    2.30
   0   0  15    7.20    1.70
   0   0  15    5.40    1.80
   0   0  15    5.50    1.90
   0   0  15    2.30    1.90
   0   0  16   12.20    2.50
   0   0 -16   11.40    2.30
   0   0  16   12.70    2.40
   0   0  16   15.00    2.70
   0   0 -16   14.10    2.70
   0   0  16   12.20    2.10
   0   0  16   13.30    2.30
   0   0  16    6.90    2.30
   0   0  16   12.30    2.00
   0   0  16   13.60    2.50
   0   0  17    3.10    2.10
   0   0 -17    2.60    2.10
   0   0  17    2.90    2.50
   0   0 -17    6.10    2.60
   0   0  17    1.90    2.10
   0   0  17    4.20    2.30
   0   0  17    5.90    1.80
   0   0  17    1.60    2.30
   0   0  17    5.70    2.00
   0   0  17    4.40    2.40
   0   0  18  159.38    6.90
   0   0  18  165.28    6.90
   0   0 -18  153.78    6.70
   0   0  18  163.08    6.70
   0   0  18  147.19    7.10
   0   0  18  158.38    6.10
   0   0  18  176.98    7.10
   0   0  18  161.58    6.50
   0   0  18  157.48    6.40
   0   0 -18  157.08    7.20
   0   0 -19    3.50    2.80
   0   0  19    3.80    3.00
   0   0  19    2.70    2.00
   0   0  19    1.50    2.60
   0   0  19    0.60    2.20
   0   0  19    5.80    2.60
   0   0  19    1.30    2.30
   0   0 -19    0.60    2.90
   0   0  19    4.70    2.80
   0   0  19   -0.60    2.50
   0   0  19    0.10    2.30
   0   0  19    5.00    2.50
   0   0  20    2.00    2.90
   0   0  20    1.70    2.90
   0   0  20   -3.60    2.40
   0   0 -20    1.50    3.10
   0   0  20    4.20    3.30
   0   0  20   -1.10    2.30
   0   0 -20    6.30    2.90
   0   0  20    3.40    3.10
   0   0  20    5.40    2.30
   0   0  20    5.70    3.00
   0   0  20    3.30    2.60
   0   0  20    1.60    2.70
   0   0 -21    1.90    3.50
   0   0  21    0.60    3.20
   0   0  21    5.00    2.40
   0   0  21    0.60    2.60
   0   0  21    4.30    2.90
   0   0  21   -3.70    2.80
   0   0  21    2.40    3.70
   0   0 -21    1.60    3.00
   0   0  21    4.70    2.60
   0   0  21    1.60    2.70
   0   0  22   13.80    3.30
   0   0  22   14.40    3.30
   0   0  22   20.40    4.00
   0   0  22   13.00    3.60
   0   0  22   11.60    3.20
   0   0  22   16.70    3.00
   0   0  22   15.40    3.50
   0   0  23    7.20    3.00
   0   0  23    1.10    3.60
   0   0  23    1.50    3.10
   0   0  23   -2.00    2.50
   0   0  23    9.40    3.40
   0   0  23    3.90    2.80
   0   0  24    6.60    3.70
   0   0  24   11.40    4.00
   0   0  24   14.20    3.20
   0   0  24   14.50    3.60
   0   0  24   11.50    3.60
   0   0  24   13.20    3.70
   0   0  25    2.60    3.00
   0   0  25   -1.40    3.90
   0   0  25    3.60    3.10
   0   0  25   -3.60    3.30
   0   0  26   22.10    4.70
   0   0  26   23.70    4.10
   0   0  26   18.90    4.40
   0   0  26   19.90    4.30
   0   0  26   21.30    3.90
   0   0  27    2.60    4.10
   0   0  27    2.00    3.60
   0   0  27    0.10    3.30
   0   0  27   -1.70    4.10
   0   0  27    2.30    4.00
   0   0  28    7.60    4.00
   0   0  28   10.80    4.20
   0   0  28    8.40    4.40
   0   0  28   -5.20    4.40
   0   0  28    9.40    4.00
   0   0  29   -4.20    4.10
   0   0  29    3.00    4.40
   0   0  29    6.40    5.10
   0   0  29    0.10    4.10
   0   0  29   -1.80    4.80
   0   0  30   -3.00    4.00
   0   0  30   11.10    5.00
   0   0  30    2.30    5.60
   0   0  30    3.20    5.70
   0   0  30    3.00    4.40
   0   0  31    2.70    5.00
   0   0  31   -4.00    4.10
   0   0  31   -9.80    5.60
   0   0  31    0.90    4.80
   0   0  31    7.10    5.70
   0   0  32   49.30    7.40
   0   0  32   33.00    6.40
   0   0  32   38.50    7.30
   0   0  32   35.70    6.20
   0   1   2   60.29    1.70
   0   1   2   60.29    1.90
   0   1   2   62.59    1.90
   0  -1   2   65.09    2.40
   0  -1   2   59.59    1.90
   0  -1   2   62.39    1.80
   0  -1   2   61.29    1.70
   0   1   3   40.50    1.40
   0   1  -3   37.00    1.50
   0   1   3   41.80    1.60
   0   1   3   40.10    1.70
   0   1   3   39.00    1.40
   0   1  -3   38.90    1.40
   0   1   3   39.50    1.30
   0   1   3   39.30    1.60
   0   1  -3   39.20    1.60
   0   1  -3   39.60    1.40
   0   1   3   39.70    1.40
   0   1   3   39.10    1.50
   0   1  -3   39.50    1.60
   0   1   3   40.60    1.40
   0  -1  -3   41.20    1.40
   0  -1  -3   38.90    1.70
   0  -1  -3   38.90    1.40
   0  -1   3   40.10    1.60
   0  -1  -3   40.60    1.40
   0  -1  -3   40.40    1.60
   0  -1  -3   40.10    1.30
   0  -1   3   38.70    1.60
   0  -1   3   39.90    1.40
   0  -1   3   38.30    1.50
   0  -1  -3   39.70    1.70
   0  -1  -3   38.30    1.60
   0  -1   3   40.50    1.40
   0  -1   3   40.90    1.40
   0  -1   3   40.50    1.60
   0   1   4  592.84   15.30
   0   1  -4  599.34   15.50
   0   1  -4  608.84   15.40
   0   1   4  625.44   15.70
   0   1   4  614.44   15.30
   0   1   4  600.84   15.30
   0   1   4  617.24   15.50
   0   1   4  603.64   15.20
   0   1   4  616.24   15.70
   0   1  -4  622.84   15.60
   0   1  -4  618.54   15.50
   0   1   4  598.24   15.50
   0   1  -4  597.44   15.40
   0   1   4  606.74   15.30
   0  -1   4  626.64   15.60
   0  -1  -4  601.94   15.30
   0  -1  -4  602.74   15.60
   0  -1   4  598.34   15.50
   0  -1  -4  592.74   15.30
   0  -1   4  598.94   15.40
   0  -1  -4  618.44   15.50
   0  -1  -4  605.14   15.70
   0  -1  -4  599.84   15.30
   0  -1   4  623.84   15.60
   0  -1  -4  601.44   15.50
   0  -1  -4  596.04   15.20
   0  -1  -4  598.34   15.30
   0  -1   4  604.44   15.40
   0  -1   4  592.34   15.50
   0   1   5    2.80    0.60
   0   1   5    4.60    0.60
   0   1   5    3.40    0.90
   0   1   5    3.10    0.90
   0   1   5    3.60    0.50
   0   1  -5    2.90    0.70
   0   1  -5    3.00    0.70
   0   1  -5    3.80    0.80
   0   1   5    3.70    0.80
   0   1   5    1.80    0.70
   0   1   5    2.70    0.50
   0   1   5    3.00    0.40
   0  -1   5    2.60    0.70
   0  -1   5    2.30    0.70
   0  -1   5    3.00    0.70
   0  -1  -5    4.00    0.50
   0  -1   5    3.70    0.80
   0  -1  -5    3.10    0.50
   0  -1   5    2.10    0.80
   0  -1  -5    2.90    0.90
   0  -1  -5    2.90    0.50
   0  -1  -5    3.40    0.50
   0  -1  -5    3.60    0.60
   0  -1  -5    3.90    1.00
   0  -1  -5    3.70    0.80
   0  -1   5    3.40    0.80
   0  -1  -5    2.10    0.70
   0  -1   5    3.00    0.70
   0   1   6  506.45   13.20
   0   1  -6  526.45   13.70
   0   1   6  525.45   13.70
   0   1   6  510.75   13.70
   0   1   6  537.15   13.80
   0   1   6  516.55   13.10
   0   1   6  531.25   13.90
   0   1  -6  514.55   13.50
   0   1   6  514.25   13.30
   0   1   6  518.85   13.60
   0   1   6  532.35   13.20
   0   1   6  516.45   13.10
   0   1  -6  523.85   13.60
   0  -1  -6  515.35   13.20
   0  -1   6  533.95   13.70
   0  -1   6  518.75   13.60
   0  -1  -6  515.35   13.20
   0  -1   6  511.85   13.50
   0  -1  -6  516.65   13.20
   0  -1  -6  524.45   13.80
   0  -1   6  528.25   13.70
   0  -1  -6  517.35   13.70
   0  -1   6  517.95   13.70
   0  -1  -6  512.25   13.20
   0  -1  -6  526.55   13.70
   0  -1  -6  514.35   13.30
   0  -1   6  519.95   13.70
   0  -1  -6  522.35   13.90
   0  -1   6  526.75   13.60
   0   1  -7  152.38    4.70
   0   1   7  152.58    4.80
   0   1   7  153.68    5.00
   0   1  -7  154.08    4.70
   0   1   7  153.18    4.10
   0   1   7  154.28    4.20
   0   1   7  152.68    4.80
   0   1   7  152.28    4.70
   0   1   7  152.78    4.90
   0   1  -7  151.38    4.60
   0   1   7  155.48    4.00
   0   1   7  156.38    4.20
   0   1   7  155.48    4.40
   0  -1  -7  151.68    4.20
   0  -1   7  148.69    4.80
   0  -1   7  147.79    4.70
   0  -1  -7  152.88    5.00
   0  -1  -7  155.38    4.20
   0  -1  -7  154.08    4.40
   0  -1   7  155.08    4.60
   0  -1   7  149.59    4.80
   0  -1   7  163.98    4.80
   0  -1  -7  145.19    4.80
   0  -1  -7  154.28    4.20
   0  -1   7  156.28    4.70
   0  -1  -7  149.29    4.70
   0  -1   7  156.68    4.80
   0  -1  -7  155.88    4.10
   0  -1  -7  152.18    5.10
   0   1   8   27.70    1.90
   0   1   8   27.90    1.90
   0   1   8   27.20    2.20
   0   1  -8   25.00    1.70
   0   1   8   29.00    2.20
   0   1  -8   29.80    1.90
   0   1   8   26.20    1.60
   0   1   8   22.20    1.80
   0   1  -8   27.80    1.90
   0   1   8   26.80    1.20
   0   1   8   26.70    0.90
   0   1   8   25.80    0.90
   0  -1   8   27.10    1.80
   0  -1  -8   26.90    1.10
   0  -1  -8   24.60    2.60
   0  -1   8   25.80    2.00
   0  -1   8   25.90    1.90
   0  -1  -8   24.80    1.90
   0  -1  -8   25.60    2.20
   0  -1  -8   26.80    1.60
   0  -1  -8   24.90    1.20
   0  -1   8   29.50    1.90
   0  -1  -8   27.70    1.20
   0  -1   8   27.40    1.80
   0  -1   8   28.20    2.00
   0  -1   8   27.90    1.90
   0  -1  -8   28.20    1.20
   0   1  -9   77.29    3.30
   0   1   9   80.09    3.30
   0   1  -9   70.89    3.50
   0   1   9   75.09    3.80
   0   1  -9   68.49    3.80
   0   1   9   78.99    2.90
   0   1  -9   77.29    3.20
   0   1   9   74.89    3.20
   0   1   9   86.19    3.40
   0  -1  -9   72.99    3.30
   0  -1  -9   78.49    2.50
   0  -1   9   80.89    3.40
   0  -1  -9   77.99    2.90
   0  -1   9   83.39    3.30
   0  -1   9   80.59    3.40
   0  -1   9   83.19    3.10
   0  -1   9   80.99    3.20
   0  -1  -9   80.99    3.60
   0  -1   9   74.79    3.30
   0  -1  -9   80.99    3.70
   0  -1  -9   78.49    2.50
   0  -1   9   72.29    3.20
   0  -1  -9   82.29    2.30
   0   1  10   70.49    3.20
   0   1 -10   70.09    3.10
   0   1 -10   66.29    3.20
   0   1  10   70.99    3.30
   0   1 -10   68.19    3.10
   0   1  10   67.59    3.20
   0   1 -10   68.99    3.30
   0   1 -10   68.99    3.40
   0   1  10   66.99    3.40
   0   1  10   65.39    3.40
   0   1  10   69.59    2.80
   0  -1  10   67.89    3.20
   0  -1 -10   66.19    2.00
   0  -1  10   61.39    3.70
   0  -1 -10   69.39    2.30
   0  -1 -10   66.39    2.80
   0  -1 -10   63.99    3.30
   0  -1 -10   71.39    3.50
   0  -1  10   64.69    3.30
   0  -1 -10   68.79    2.00
   0  -1  10   66.89    3.10
   0  -1  10   69.69    3.00
   0  -1  10   61.99    3.00
   0  -1 -10   67.39    2.30
   0  -1  10   71.39    3.20
   0  -1 -10   65.29    3.40
   0   1  11  211.28    6.80
   0   1  11  206.28    6.90
   0   1 -11  189.28    6.60
   0   1  11  205.88    6.10
   0   1 -11  205.08    6.40
   0   1 -11  199.88    6.40
   0   1 -11  203.38    6.60
   0   1  11  208.98    6.60
   0   1  11  193.08    6.40
   0   1 -11  192.98    6.60
   0   1  11  190.58    6.50
   0  -1  11  193.88    6.50
   0  -1 -11  203.28    5.50
   0  -1  11  207.18    6.40
   0  -1  11  207.48    6.40
   0  -1 -11  196.08    6.60
   0  -1  11  211.08    6.50
   0  -1  11  204.88    6.70
   0  -1 -11  208.58    6.90
   0  -1  11  192.68    6.20
   0  -1 -11  199.98    6.90
   0  -1 -11  200.78    5.50
   0  -1  11  194.78    6.60
   0  -1  11  199.28    6.40
   0  -1  11  204.58    6.70
   0  -1  11  196.98    6.50
   0  -1 -11  199.18    6.10
   0   1  12  122.69    4.80
   0   1  12  117.79    4.80
   0   1 -12  118.19    4.60
   0   1 -12  117.49    4.90
   0   1 -12  118.79    4.90
   0   1  12  117.09    5.00
   0   1 -12  118.69    4.60
   0   1  12  121.89    4.30
   0   1  12  116.09    4.70
   0   1  12  120.79    4.90
   0   1 -12  110.59    4.70
   0  -1  12  119.29    4.80
   0  -1  12  123.99    4.80
   0  -1  12  123.69    4.70
   0  -1  12  122.19    4.60
   0  -1 -12  125.29    5.10
   0  -1 -12  117.59    5.20
   0  -1  12  124.49    4.70
   0  -1  12  124.39    4.50
   0  -1  12  123.99    4.60
   0  -1  12  122.39    5.00
   0  -1  12  120.99    4.70
   0  -1 -12  117.49    4.80
   0  -1 -12  112.09    4.30
   0  -1  12  118.59    4.90
   0   1 -13  214.78    7.00
   0   1  13  214.88    7.40
   0   1  13  222.98    7.60
   0   1  13  213.08    7.30
   0   1  13  222.58    7.30
   0   1 -13  215.28    7.30
   0   1  13  213.38    7.10
   0  -1  13  209.68    7.30
   0  -1 -13  220.78    6.00
   0  -1 -13  221.38    6.70
   0  -1 -13  211.48    7.30
   0  -1  13  218.78    7.00
   0  -1  13  204.98    7.10
   0  -1  13  219.08    7.10
   0  -1  13  223.18    7.50
   0  -1 -13  223.18    7.60
   0  -1 -13  201.68    7.60
   0  -1  13  215.08    7.00
   0  -1  13  215.68    6.90
   0  -1  13  224.58    7.20
   0  -1  13  221.98    7.20
   0  -1  13  212.18    7.30
   0   1  14   98.89    4.70
   0   1  14  104.49    5.00
   0   1  14   96.79    4.10
   0   1  14  106.39    5.00
   0   1  14  103.79    5.10
   0   1  14  100.19    4.50
   0   1  14   94.69    4.70
   0  -1  14  101.49    4.90
   0  -1 -14   98.29    5.10
   0  -1 -14  101.39    4.10
   0  -1  14   95.79    4.40
   0  -1  14  103.99    4.60
   0  -1 -14   93.19    4.90
   0  -1  14  105.59    4.30
   0  -1  14  107.29    4.40
   0  -1 -14   98.49    4.60
   0  -1  14  101.59    4.50
   0  -1 -14   99.19    3.20
   0  -1  14  110.59    4.90
   0  -1  14  101.09    4.60
   0  -1  14  104.79    4.70
   0  -1  14   98.49    4.50
   0   1  15   14.10    1.80
   0   1  15   11.80    2.40
   0   1  15   10.00    2.20
   0   1  15   15.90    2.60
   0   1  15   14.50    1.90
   0   1  15   10.40    2.20
   0   1  15   14.80    2.30
   0   1  15    7.40    2.30
   0  -1  15    9.70    1.90
   0  -1  15   11.10    2.20
   0  -1 -15   12.20    1.20
   0  -1  15   13.30    2.50
   0  -1 -15    9.50    1.80
   0  -1 -15   14.50    2.70
   0  -1 -15   12.30    2.30
   0  -1  15   12.00    2.10
   0  -1  15   13.10    2.30
   0  -1  15   10.30    2.50
   0  -1  15   15.70    2.30
   0  -1 -15   12.30    2.70
   0  -1  15   10.40    2.00
   0  -1  15   12.10    2.10
   0  -1  15   12.60    2.30
   0   1  16    5.10    2.30
   0   1  16    2.70    2.50
   0   1  16    7.40    1.80
   0   1  16    2.60    2.10
   0   1  16    4.00    2.20
   0   1  16    5.20    2.20
   0   1  16    6.00    1.70
   0   1  16    8.40    2.20
   0  -1  16    2.20    2.00
   0  -1  16    5.30    2.00
   0  -1  16    6.90    2.20
   0  -1  16    4.80    1.90
   0  -1 -16    3.60    2.10
   0  -1 -16    3.30    1.70
   0  -1  16    6.00    2.10
   0  -1  16    2.90    2.30
   0  -1  16    4.80    2.10
   0  -1  16    5.00    2.10
   0  -1 -16    6.90    2.50
   0  -1  16    2.60    2.10
   0  -1  16    3.80    2.30
   0  -1 -16    4.90    2.40
   0   1  17   95.69    5.30
   0   1  17  103.19    5.20
   0   1  17  101.39    5.40
   0   1  17   99.19    5.40
   0   1  17   99.09    5.00
   0   1  17   86.79    5.60
   0   1  17   87.09    4.40
   0   1  17   96.49    4.30
   0  -1  17   96.99    4.90
   0  -1  17   95.39    4.60
   0  -1 -17   99.09    5.70
   0  -1 -17   90.49    5.10
   0  -1  17   98.29    4.80
   0  -1  17   96.09    5.30
   0  -1  17   88.59    5.00
   0  -1  17   94.29    4.90
   0  -1  17   98.29    5.10
   0  -1  17   94.59    5.40
   0  -1  17   93.69    4.70
   0  -1  17  102.79    5.20
   0   1  18   21.90    2.60
   0   1  18   22.60    3.50
   0   1  18   17.40    3.30
   0   1  18   20.90    3.00
   0   1  18   20.70    3.00
   0   1  18   23.20    3.30
   0   1  18   20.60    3.30
   0   1  18   18.70    2.40
   0  -1  18   21.30    3.00
   0  -1  18   20.50    3.20
   0  -1  18   15.20    2.90
   0  -1  18   19.00    3.20
   0  -1  18   20.30    2.70
   0  -1  18   15.40    2.70
   0  -1  18   24.10    3.20
   0  -1  18   19.20    2.90
   0  -1 -18   15.90    3.30
   0  -1  18   21.20    3.30
   0  -1  18   17.20    2.60
   0  -1 -18   17.60    3.00
   0   1  19   -1.10    2.90
   0   1  19    2.20    2.20
   0   1  19   -1.70    2.60
   0   1  19    3.60    2.70
   0   1  19   -0.50    2.50
   0   1  19    1.80    1.80
   0   1  19    2.70    3.20
   0   1  19   -0.60    2.40
   0  -1 -19    1.40    3.10
   0  -1  19    1.70    2.70
   0  -1  19    4.80    2.30
   0  -1  19   -0.40    2.30
   0  -1  19    1.00    2.30
   0  -1  19    2.10    2.70
   0  -1  19    5.50    2.50
   0  -1  19    4.60    2.40
   0  -1  19   -1.70    2.40
   0  -1 -19    3.80    2.60
   0  -1  19    5.10    2.90
   0  -1  19   -1.00    2.50
   0   1  20   48.10    5.50
   0   1  20   36.20    4.40
   0   1  20   36.30    3.60
   0   1  20   41.90    5.10
   0   1  20   44.60    4.40
   0   1  20   41.70    4.00
   0   1  20   38.80    4.60
   0  -1 -20   44.10    5.30
   0  -1  20   43.70    4.30
   0  -1  20   41.50    4.70
   0  -1  20   45.80    4.50
   0  -1  20   39.40    4.60
   0  -1  20   38.20    4.40
   0  -1 -20   38.80    4.80
   0  -1  20   41.30    5.20
   0  -1  20   38.70    4.50
   0  -1  20   44.70    4.30
   0  -1  20   41.70    4.80
   0  -1  20   37.70    4.10
   0   1  21   20.20    2.70
   0   1  21   28.20    3.20
   0   1  21   14.40    3.60
   0   1  21   24.50    3.70
   0   1  21   26.00    4.20
   0  -1 -21   19.10    3.60
   0  -1  21   25.30    3.80
   0  -1  21   28.30    3.80
   0  -1  21   26.00    3.40
   0  -1  21   16.90    4.00
   0  -1  21   18.60    3.40
   0  -1  21   25.00    3.50
   0  -1  21   22.30    3.20
   0  -1 -21   32.10    4.50
   0  -1  21   24.20    3.50
   0  -1  21   19.80    3.80
   0  -1  21   22.90    3.70
   0   1  22    3.00    2.60
   0   1  22    0.70    3.30
   0   1  22    4.10    2.90
   0   1  22    5.50    3.50
   0   1  22    2.10    2.30
   0  -1  22    5.60    3.10
   0  -1  22    5.60    2.70
   0  -1  22    4.00    3.30
   0  -1 -22   -0.90    3.20
   0  -1  22    5.10    3.30
   0  -1 -22    2.90    3.60
   0  -1  22    6.00    3.10
   0  -1  22    2.30    2.80
   0  -1  22    3.20    3.00
   0   1  23   31.80    3.40
   0   1  23   22.30    3.70
   0   1  23   27.40    4.60
   0   1  23   28.90    3.70
   0   1  23   24.80    4.50
   0  -1  23   28.10    3.70
   0  -1 -23   30.30    5.00
   0  -1  23   27.10    4.00
   0  -1  23   28.30    4.20
   0  -1  23   36.50    4.50
   0  -1 -23   22.90    4.40
   0  -1  23   22.10    3.50
   0   1  24    7.60    4.30
   0   1  24    1.10    2.80
   0   1  24    5.50    3.90
   0   1  24    3.50    3.30
   0   1  24    4.10    3.50
   0   1  24    0.80    3.00
   0  -1  24    5.00    3.60
   0  -1 -24    9.40    3.90
   0  -1  24    5.10    3.20
   0  -1  24   -2.50    3.10
   0  -1  24    2.40    3.50
   0  -1 -24    2.80    4.20
   0  -1  24    5.50    3.10
   0   1  25   46.20    4.70
   0   1  25   44.30    5.00
   0   1  25   56.69    5.80
   0   1  25   47.00    5.70
   0   1  25   44.30    5.50
   0  -1  25   34.50    4.40
   0  -1  25   38.20    5.00
   0  -1 -25   44.50    5.20
   0  -1  25   53.89    5.90
   0  -1  25   46.80    5.30
   0  -1  25   50.79    5.00
   0   1  26    6.90    4.50
   0   1  26   17.50    4.30
   0   1  26   16.60    4.00
   0   1  26   10.00    3.40
   0   1  26    1.60    4.30
   0  -1  26   13.50    3.80
   0  -1  26   11.60    3.70
   0  -1  26    6.00    3.80
   0   1  27   -2.20    3.80
   0   1  27    6.30    4.10
   0   1  27   -4.50    4.40
   0   1  27   -1.30    4.20
   0   1  27   -4.60    3.00
   0  -1  27    2.70    4.10
   0  -1  27    0.50    3.60
   0  -1  27   -4.00    3.40
   0  -1  27    1.70    4.30
   0   1  28    1.00    4.10
   0   1  28    0.00    4.00
   0   1  28   -8.90    4.70
   0   1  28   -6.30    3.20
   0   1  28   -7.30    4.70
   0  -1  28    6.30    4.40
   0  -1  28    2.50    3.70
   0  -1  28    1.40    3.90
   0  -1  28    1.30    4.30
   0   1  29   -1.10    3.60
   0   1  29   -9.40    4.70
   0   1  29    6.80    4.40
   0   1  29   -5.30    4.10
   0   1  29   -0.20    5.50
   0  -1  29    1.20    4.30
   0  -1  29    3.30    5.00
   0  -1  29   -4.10    4.80
   0  -1  29    9.00    4.40
   0  -1  29   -7.00    4.10
   0   1  30   24.60    5.30
   0   1  30   14.70    5.00
   0   1  30   23.70    5.90
   0   1  30   20.20    6.30
   0   1  30   15.70    4.50
   0  -1  30   21.30    5.20
   0  -1  30   16.50    4.80
   0  -1  30   22.90    6.10
   0  -1  30   21.80    5.80
   0  -1  30   30.30    5.40
   0   1  31   10.00    5.20
   0   1  31    7.10    5.90
   0   1  31   17.00    5.20
   0   1  31   24.80    6.70
   0  -1  31   14.90    5.60
   0  -1  31   17.60    5.90
   0  -1  31    8.70    5.90
   0  -1  31    7.40    5.30
   0  -1  31   21.70    5.00
   0   1  32    5.70    5.90
   0   1  32   12.00    6.50
   0   1  32   16.10    5.60
   0   1  32   25.60    5.80
   0  -1  32   12.30    5.20
   0  -1  32   27.00    6.30
   0  -1  32   11.80    5.20
   0  -1  32   19.10    6.50
   0  -1  32   16.40    5.80
   0   2   0 2347.57   58.59
   0   2   0 2262.47   58.59
   0   2   0 2334.37   58.69
   0   2   0 2381.36   59.49
   0   2   0 2285.27   59.59
   0   2   0 2332.37   59.29
   0  -2   0 2443.86   59.79
   0  -2   0 2310.77   58.49
   0  -2   0 2306.97   58.69
   0  -2   0 2403.76   59.09
   0  -2   0 2408.36   59.49
   0  -2   0 2306.77   59.19
   0  -2   0 2288.97   59.09
   0  -2   0 2282.87   58.59
   0   2   1  830.32   21.50
   0   2  -1  822.42   21.40
   0   2  -1  858.71   21.50
   0   2   1  828.62   21.30
   0   2   1  866.51   21.30
   0   2   1  864.61   21.20
   0   2  -1  857.71   21.30
   0   2   1  855.71   21.50
   0   2  -1  826.52   21.20
   0   2   1  858.71   21.40
   0   2   1  830.22   21.50
   0   2   1  820.92   21.40
   0   2  -1  864.11   21.40
   0  -2   1  821.92   21.20
   0  -2   1  822.42   21.40
   0  -2  -1  838.32   21.20
   0  -2   1  845.22   21.30
   0  -2  -1  854.31   21.40
   0  -2   1  871.61   21.50
   0  -2  -1  906.91   21.50
   0  -2  -1  830.52   21.30
   0  -2   1  878.61   21.20
   0  -2   1  852.71   21.40
   0  -2  -1  795.92   21.40
   0  -2  -1  890.31   21.50
   0  -2  -1  848.72   21.50
   0  -2   1  861.81   21.50
   0  -2  -1  835.52   21.40
   0   2  -2  444.46   11.80
   0   2  -2  468.35   11.90
   0   2   2  471.95   12.10
   0   2   2  455.75   12.00
   0   2   2  456.25   12.00
   0   2   2  477.35   12.10
   0   2   2  481.35   12.10
   0   2   2  471.65   12.10
   0   2  -2  481.65   12.10
   0   2   2  480.75   12.10
   0   2   2  457.55   11.70
   0   2  -2  474.05   12.00
   0   2  -2  482.35   12.10
   0  -2   2  473.85   12.00
   0  -2  -2  457.05   11.70
   0  -2  -2  464.65   12.10
   0  -2  -2  455.65   12.00
   0  -2  -2  478.35   12.00
   0  -2   2  470.85   12.10
   0  -2   2  448.96   11.80
   0  -2   2  465.75   12.10
   0  -2  -2  470.25   12.10
   0  -2   2  455.45   11.90
   0  -2  -2  464.05   12.00
   0  -2  -2  465.35   12.10
   0  -2   2  464.55   12.10
   0   2  -3  431.56   11.40
   0   2   3  434.46   11.60
   0   2  -3  439.76   11.50
   0   2   3  450.25   11.60
   0   2   3  444.86   11.60
   0   2   3  461.25   11.60
   0   2   3  460.55   11.60
   0   2   3  436.36   11.20
   0   2   3  461.95   11.70
   0   2  -3  453.95   11.70
   0   2   3  458.65   11.80
   0  -2   3  462.75   11.70
   0  -2  -3  445.86   11.70
   0  -2   3  429.46   11.40
   0  -2  -3  457.65   11.60
   0  -2   3  442.56   11.20
   0  -2   3  439.56   11.70
   0  -2   3  439.96   11.50
   0  -2  -3  444.36   11.80
   0  -2  -3  454.95   11.70
   0  -2  -3  442.56   11.20
   0  -2  -3  459.55   11.60
   0  -2   3  452.35   11.70
   0  -2   3  435.76   11.20
   0   2  -4   74.49    2.40
   0   2   4   75.59    2.70
   0   2   4   76.29    2.90
   0   2   4   78.99    2.60
   0   2   4   77.79    2.50
   0   2   4   73.79    2.70
   0   2   4   78.49    2.10
   0   2   4   80.69    2.80
   0   2   4   79.89    2.60
   0   2  -4   79.19    2.60
   0   2  -4   80.19    2.80
   0  -2   4   75.29    2.50
   0  -2   4   76.59    2.80
   0  -2  -4   75.39    2.80
   0  -2   4   77.99    2.70
   0  -2  -4   78.99    2.20
   0  -2   4   79.49    2.80
   0  -2  -4   70.59    2.70
   0  -2  -4   76.89    2.90
   0  -2  -4   77.69    2.60
   0  -2   4   76.49    2.30
   0  -2   4   75.59    2.30
   0  -2  -4   78.39    2.70
   0  -2   4   77.19    2.40
   0   2  -5   12.00    1.20
   0   2  -5   12.00    1.20
   0   2   5   10.70    1.30
   0   2   5    8.10    1.00
   0   2   5    9.50    1.00
   0   2   5    9.80    1.10
   0   2   5    9.20    1.20
   0   2   5   10.60    1.20
   0   2   5    9.90    0.70
   0   2  -5   11.70    1.10
   0   2   5   10.90    1.10
   0  -2   5    9.50    1.10
   0  -2  -5   11.60    1.40
   0  -2   5    9.80    0.90
   0  -2  -5    8.50    1.00
   0  -2  -5    9.70    1.10
   0  -2  -5   11.10    1.40
   0  -2  -5    7.80    0.90
   0  -2   5    9.40    0.90
   0  -2  -5    7.40    1.20
   0  -2   5   10.40    1.30
   0  -2   5   12.00    1.40
   0  -2  -5   11.10    0.80
   0  -2   5    9.90    1.00
   0  -2  -5   10.30    1.20
   0  -2  -5    9.10    1.10
   0  -2   5   11.20    1.10
   0   2   6 2362.46   58.39
   0   2   6 2390.16   58.49
   0   2  -6 2354.76   59.19
   0   2   6 2282.17   58.19
   0   2   6 2364.86   57.89
   0   2   6 2266.67   58.19
   0   2   6 2449.35   58.99
   0   2   6 2241.98   58.19
   0   2  -6 2309.07   58.09
   0   2  -6 2299.57   58.29
   0   2   6 2483.85   59.29
   0  -2  -6 2342.97   58.29
   0  -2  -6 2318.17   57.99
   0  -2   6 2331.77   58.29
   0  -2  -6 2236.38   58.29
   0  -2  -6 2271.27   57.99
   0  -2   6 2407.16   58.19
   0  -2   6 2283.27   58.29
   0  -2  -6 2354.26   58.29
   0  -2  -6 2291.17   58.39
   0  -2   6 2310.37   57.89
   0  -2   6 2242.88   57.89
   0  -2  -6 2303.37   58.49
   0  -2   6 2343.07   58.29
   0  -2   6 2192.88   58.09
   0  -2  -6 2328.97   58.29
   0  -2  -6 2414.16   58.49
   0   2  -7  966.40   25.20
   0   2   7  992.80   25.50
   0   2   7  991.30   25.50
   0   2   7 1033.30   25.80
   0   2  -7 1010.30   25.60
   0   2   7  975.40   25.10
   0   2   7  959.30   24.90
   0   2   7 1027.50   25.80
   0   2  -7 1023.20   25.50
   0   2   7 1006.40   25.20
   0   2   7 1003.70   25.10
   0  -2  -7 1000.30   25.20
   0  -2  -7  973.60   24.90
   0  -2  -7  991.90   25.50
   0  -2   7 1057.39   25.60
   0  -2   7  953.10   25.30
   0  -2   7  983.10   25.20
   0  -2  -7 1004.80   25.80
   0  -2   7  974.40   25.50
   0  -2  -7  982.30   25.10
   0  -2  -7  991.50   25.20
   0  -2  -7  962.80   25.90
   0  -2   7  987.30   25.20
   0  -2   7  997.60   25.20
   0  -2  -7  975.40   25.10
   0  -2   7 1005.10   25.70
   0  -2  -7  973.40   25.50
   0   2   8  204.98    6.20
   0   2   8  206.88    5.70
   0   2   8  208.48    6.30
   0   2   8  200.98    5.70
   0   2  -8  207.38    6.00
   0   2   8  206.78    5.70
   0   2   8  211.28    6.50
   0  -2   8  203.08    6.40
   0  -2  -8  202.98    5.70
   0  -2  -8  203.48    6.60
   0  -2   8  211.28    5.50
   0  -2   8  196.98    6.10
   0  -2   8  210.28    5.50
   0  -2  -8  199.78    6.40
   0  -2   8  199.38    6.20
   0  -2  -8  191.38    6.30
   0  -2  -8  205.98    5.80
   0  -2   8  204.68    5.90
   0  -2   8  198.08    6.30
   0  -2   8  210.68    6.40
   0  -2  -8  206.68    5.80
   0  -2  -8  209.78    5.80
   0  -2   8  205.18    6.30
   0  -2   8  212.28    6.00
   0  -2   8  212.58    6.00
   0  -2  -8  198.58    5.60
   0  -2  -8  212.58    6.60
   0   2   9  220.88    6.20
   0   2   9  226.38    6.90
   0   2   9  222.28    6.80
   0   2   9  225.08    7.10
   0   2  -9  226.78    6.60
   0   2   9  228.28    6.10
   0   2   9  231.98    6.90
   0   2   9  222.18    6.10
   0   2   9  231.78    7.20
   0  -2  -9  229.38    6.20
   0  -2   9  217.08    6.60
   0  -2   9  228.28    6.90
   0  -2  -9  220.38    6.80
   0  -2   9  223.28    6.80
   0  -2   9  224.68    5.90
   0  -2   9  224.08    6.50
   0  -2  -9  219.18    7.20
   0  -2  -9  221.28    7.20
   0  -2   9  216.28    6.90
   0  -2   9  230.08    5.90
   0  -2  -9  225.48    6.30
   0  -2  -9  224.78    6.30
   0  -2  -9  226.48    6.20
   0  -2   9  222.38    6.60
   0  -2  -9  195.38    7.40
   0  -2   9  224.88    6.90
   0   2 -10    0.80    1.20
   0   2  10   -0.70    0.80
   0   2  10   -0.80    1.40
   0   2  10   -0.20    1.40
   0   2  10   -1.30    1.20
   0   2  10    0.50    1.50
   0   2  10   -0.40    0.60
   0   2  10    0.20    0.60
   0   2  10   -0.20    1.50
   0  -2  10    0.10    1.10
   0  -2 -10    0.50    0.90
   0  -2 -10   -0.30    1.50
   0  -2 -10   -0.20    0.80
   0  -2 -10    1.50    1.50
   0  -2 -10    1.90    1.70
   0  -2 -10   -0.80    1.20
   0  -2 -10   -0.10    0.70
   0  -2  10    0.10    1.40
   0  -2  10   -0.20    0.50
   0  -2  10   -0.60    1.30
   0  -2  10    0.70    1.10
   0  -2  10    0.20    1.30
   0  -2  10    0.20    1.40
   0  -2 -10    1.40    0.80
   0  -2  10   -2.40    1.30
   0  -2  10   -0.70    1.30
   0   2  11    4.20    1.70
   0   2  11    5.10    0.70
   0   2  11    3.00    0.70
   0   2  11    3.90    1.60
   0   2  11    3.60    1.50
   0   2  11    4.60    1.90
   0   2  11    2.10    1.60
   0   2  11    4.90    1.10
   0   2 -11    3.00    1.40
   0  -2 -11    4.10    2.00
   0  -2  11    2.90    1.60
   0  -2  11    3.30    0.60
   0  -2  11    7.10    1.70
   0  -2 -11    3.60    1.70
   0  -2 -11    3.70    0.90
   0  -2  11    4.20    1.60
   0  -2  11    4.60    0.60
   0  -2 -11    4.00    0.90
   0  -2 -11    3.80    1.00
   0  -2  11    3.10    1.60
   0  -2  11    2.70    1.40
   0  -2 -11    5.70    1.20
   0  -2  11    3.10    1.40
   0  -2  11    2.20    1.50
   0  -2  11    4.10    1.70
   0  -2 -11    4.10    1.90
   0  -2  11    3.30    1.40
   0   2  12  113.19    4.60
   0   2  12  113.99    3.30
   0   2 -12  120.99    4.50
   0   2  12  110.59    3.30
   0   2  12  120.09    5.10
   0   2  12  120.39    4.80
   0   2  12  114.39    4.90
   0   2  12  115.19    5.00
   0   2  12  115.89    4.00
   0  -2 -12  121.79    5.30
   0  -2  12  116.79    3.20
   0  -2  12  118.89    4.70
   0  -2  12  110.69    4.60
   0  -2  12  110.79    4.80
   0  -2 -12  113.79    4.00
   0  -2  12  122.39    4.60
   0  -2  12  112.39    4.60
   0  -2 -12  120.19    3.80
   0  -2 -12  118.89    3.60
   0  -2  12  119.49    3.20
   0  -2  12  112.79    4.90
   0  -2  12  114.79    4.40
   0  -2 -12  116.69    4.80
   0  -2  12  113.29    4.40
   0  -2  12  121.59    4.80
   0  -2 -12  120.59    3.60
   0  -2 -12  109.89    5.10
   0   2  13  137.19    5.40
   0   2  13  132.89    5.50
   0   2 -13  130.99    5.00
   0   2  13  126.09    4.50
   0   2  13  141.79    5.50
   0   2  13  136.09    5.30
   0   2  13  136.19    5.60
   0  -2  13  130.89    5.20
   0  -2  13  135.69    5.50
   0  -2  13  128.39    5.00
   0  -2  13  136.09    5.00
   0  -2  13  128.89    5.20
   0  -2 -13  136.69    4.00
   0  -2 -13  132.29    3.90
   0  -2 -13  135.09    5.80
   0  -2 -13  123.09    5.60
   0  -2  13  130.39    3.60
   0  -2 -13  137.69    4.30
   0  -2  13  136.29    5.20
   0  -2  13  134.99    4.90
   0  -2  13  132.49    5.30
   0  -2  13  132.99    5.50
   0  -2 -13  133.19    5.40
   0   2 -14   70.09    3.60
   0   2  14   64.69    4.40
   0   2  14   60.99    4.20
   0   2  14   66.39    4.00
   0   2 -14   66.99    2.00
   0   2  14   62.29    3.10
   0   2  14   59.79    3.90
   0   2  14   69.79    3.90
   0  -2  14   67.49    4.00
   0  -2 -14   62.79    4.30
   0  -2  14   63.29    4.10
   0  -2  14   63.79    4.10
   0  -2 -14   69.99    2.30
   0  -2  14   61.49    3.70
   0  -2 -14   65.29    2.70
   0  -2  14   69.49    3.80
   0  -2  14   66.49    3.50
   0  -2 -14   66.49    4.60
   0  -2  14   73.59    3.90
   0  -2 -14   65.99    2.20
   0  -2 -14   65.89    3.20
   0  -2  14   64.99    3.40
   0  -2 -14   59.79    3.80
   0  -2  14   65.29    3.80
   0  -2  14   67.69    3.60
   0   2 -15    2.50    1.70
   0   2  15    2.30    2.00
   0   2  15    6.40    2.10
   0   2  15    1.10    2.00
   0   2  15    1.80    2.30
   0   2  15    4.00    2.20
   0   2  15    4.00    1.50
   0   2  15    1.30    2.30
   0  -2  15    5.00    1.90
   0  -2 -15    2.70    0.70
   0  -2  15    2.40    2.20
   0  -2  15    3.60    1.80
   0  -2 -15    2.60    1.10
   0  -2  15    2.50    1.80
   0  -2  15    5.90    1.90
   0  -2  15    3.50    1.80
   0  -2  15    4.40    1.60
   0  -2 -15    2.50    2.30
   0  -2 -15    2.70    1.50
   0  -2  15    5.50    2.00
   0  -2 -15    2.30    2.00
   0  -2  15    3.20    2.10
   0  -2 -15    3.80    0.70
   0  -2  15    2.40    2.10
   0  -2 -15    0.40    2.20
   0   2  16   18.40    2.10
   0   2  16   19.40    2.70
   0   2  16   15.20    2.90
   0   2  16   19.80    2.80
   0   2  16   23.10    2.90
   0   2  16   22.80    2.90
   0   2  16   20.40    2.40
   0   2  16   18.90    3.10
   0  -2 -16   20.30    2.10
   0  -2  16   16.70    2.70
   0  -2  16   15.80    2.30
   0  -2  16   15.60    2.50
   0  -2  16   19.80    2.90
   0  -2  16   19.80    2.60
   0  -2  16   21.00    2.40
   0  -2  16   19.90    2.70
   0  -2  16   21.40    2.60
   0  -2  16   18.70    2.60
   0  -2  16   19.30    2.80
   0  -2 -16   19.20    3.10
   0  -2 -16   17.00    3.20
   0  -2 -16   16.10    2.70
   0   2  17   46.60    4.60
   0   2  17   41.10    4.50
   0   2  17   46.30    4.10
   0   2  17   45.00    4.20
   0   2  17   47.20    3.30
   0   2  17   43.00    3.10
   0   2  17   44.00    4.50
   0   2  17   48.80    4.40
   0  -2  17   48.10    4.50
   0  -2  17   48.40    4.30
   0  -2  17   49.20    4.10
   0  -2  17   47.10    3.80
   0  -2 -17   45.00    4.30
   0  -2 -17   42.40    4.50
   0  -2 -17   49.99    4.90
   0  -2  17   46.20    4.40
   0  -2  17   48.00    4.00
   0  -2  17   49.20    4.00
   0  -2  17   50.09    3.90
   0  -2  17   49.80    3.70
   0  -2  17   55.29    3.60
   0   2  18   -1.50    2.80
   0   2  18    2.40    2.50
   0   2  18    4.00    2.80
   0   2  18   -1.80    2.40
   0   2  18    2.20    1.80
   0   2  18    2.50    1.70
   0   2  18   10.50    3.00
   0   2  18    3.10    2.50
   0  -2  18    4.70    2.20
   0  -2  18    1.80    2.40
   0  -2  18   -0.90    2.40
   0  -2  18    3.40    2.20
   0  -2  18    4.80    2.30
   0  -2  18    1.10    2.20
   0  -2  18    3.10    2.10
   0  -2 -18    6.10    2.60
   0  -2 -18    4.50    3.10
   0  -2  18    4.70    2.70
   0  -2  18    4.80    2.50
   0  -2  18    5.70    2.90
   0   2  19   16.40    3.70
   0   2  19   16.00    2.40
   0   2  19   14.60    3.00
   0   2  19   13.10    3.10
   0   2  19   12.50    3.30
   0   2  19    9.60    2.00
   0   2  19   10.30    2.90
   0  -2  19   11.40    3.00
   0  -2 -19   13.40    3.50
   0  -2  19    7.10    3.00
   0  -2  19   13.80    2.80
   0  -2  19    8.20    3.00
   0  -2  19   14.00    2.70
   0  -2  19   12.80    2.60
   0  -2  19   13.20    2.80
   0  -2  19   12.50    2.90
   0  -2  19   14.10    3.10
   0  -2  19    8.70    2.60
   0  -2 -19   14.10    3.10
   0   2  20    9.40    2.40
   0   2  20    7.80    2.80
   0   2  20    4.90    3.00
   0   2  20    5.50    2.00
   0   2  20    3.50    3.20
   0  -2  20    2.30    2.50
   0  -2  20    2.80    2.70
   0  -2  20    4.40    2.70
   0  -2  20    8.10    2.70
   0  -2 -20    4.10    3.00
   0  -2 -20   11.50    3.60
   0  -2  20    4.10    2.50
   0  -2  20    8.00    3.00
   0  -2  20    6.20    3.10
   0  -2  20    4.60    3.20
   0  -2  20    7.90    3.20
   0  -2  20    4.10    2.60
   0   2  21   99.79    6.70
   0   2  21  110.69    6.10
   0   2  21   99.19    4.80
   0   2  21   96.69    5.10
   0   2  21  104.69    6.50
   0  -2  21   93.69    5.80
   0  -2  21   89.29    5.70
   0  -2  21  105.89    5.60
   0  -2  21  102.79    6.00
   0  -2 -21   96.29    6.20
   0  -2  21   97.29    5.90
   0  -2  21   90.29    6.70
   0  -2  21   91.79    6.60
   0  -2 -21   95.09    6.80
   0  -2  21   96.99    6.30
   0  -2  21   96.09    5.90
   0  -2  21   94.79    5.70
   0   2  22    3.40    2.50
   0   2  22    7.20    3.20
   0   2  22    3.40    3.60
   0   2  22    3.60    2.10
   0   2  22   -0.60    3.50
   0  -2  22    4.70    2.80
   0  -2  22    0.90    2.90
   0  -2  22    5.80    3.30
   0  -2  22   12.50    2.90
   0  -2 -22    0.50    3.20
   0  -2  22    9.90    3.50
   0  -2  22    2.10    2.90
   0  -2  22    7.30    2.90
   0  -2 -22    6.20    4.10
   0   2  23   11.00    4.00
   0   2  23   12.80    3.00
   0   2  23   18.90    3.50
   0   2  23   12.20    2.70
   0  -2  23   15.90    3.60
   0  -2  23   15.20    3.30
   0  -2 -23   15.50    4.30
   0  -2  23    4.50    3.20
   0  -2  23   11.70    3.40
   0  -2  23   16.80    3.40
   0  -2 -23   13.80    3.90
   0   2  24   41.70    4.90
   0   2  24   35.40    5.20
   0   2  24   44.80    4.40
   0  -2  24   39.20    4.70
   0  -2  24   42.10    4.70
   0  -2 -24   36.30    5.50
   0  -2  24   41.60    4.80
   0  -2  24   50.69    5.00
   0  -2  24   47.10    5.50
   0  -2 -24   38.40    5.00
   0   2  25   27.00    5.10
   0   2  25   35.90    3.60
   0   2  25   27.10    3.90
   0   2  25   20.50    4.20
   0  -2  25   29.10    4.70
   0  -2  25   28.70    4.30
   0  -2  25   23.20    4.40
   0  -2  25   26.50    4.50
   0  -2 -25   27.80    4.70
   0  -2  25   31.20    4.00
   0  -2 -25   22.00    5.40
   0   2  26   -7.10    3.40
   0   2  26   -2.30    2.80
   0   2  26   -2.70    4.50
   0  -2  26   -0.50    3.50
   0  -2  26    0.40    3.40
   0  -2  26    1.90    3.90
   0  -2  26   -1.90    3.50
   0  -2  26    2.20    3.60
   0  -2 -26   -3.40    4.10
   0  -2 -26    5.00    4.70
   0   2  27   -1.10    4.00
   0   2  27    0.00    3.10
   0   2  27    5.80    4.30
   0   2  27   -3.60    4.30
   0   2  27    6.90    5.10
   0  -2 -27    3.60    4.60
   0  -2 -27   -2.80    5.40
   0  -2  27    2.70    3.90
   0  -2  27    0.00    4.00
   0  -2  27    2.10    4.00
   0  -2  27    3.30    3.70
   0  -2  27    5.50    4.30
   0   2  28    7.70    5.10
   0   2  28    9.00    4.30
   0   2  28    1.80    3.30
   0   2  28   -0.90    4.90
   0   2  28   -0.10    4.30
   0  -2  28   -4.30    4.10
   0  -2  28    0.70    4.00
   0  -2 -28    4.50    4.80
   0  -2 -28    3.90    5.70
   0  -2  28    3.60    4.40
   0  -2  28   10.80    4.00
   0  -2  28    5.10    4.20
   0   2  29   19.30    6.10
   0   2  29   11.40    5.30
   0   2  29   26.90    5.10
   0   2  29   19.00    4.00
   0   2  29    8.80    4.70
   0  -2  29   11.20    4.70
   0  -2  29   19.10    5.20
   0  -2  29   19.30    5.00
   0  -2  29   18.60    4.60
   0  -2  29   21.10    5.00
   0   2  30    6.90    4.60
   0   2  30    4.40    4.70
   0   2  30   11.60    4.70
   0   2  30   -1.40    5.00
   0   2  30   -5.80    5.30
   0  -2  30    7.40    5.40
   0  -2  30    7.40    4.70
   0  -2  30    3.80    5.20
   0  -2  30   -3.20    4.40
   0  -2  30    2.60    4.80
   0   2  31   11.10    5.90
   0   2  31   13.70    5.40
   0   2  31    6.30    5.30
   0   2  31   10.60    6.20
   0  -2  31   12.90    5.40
   0  -2  31    5.10    5.70
   0  -2  31   12.80    5.40
   0  -2  31    3.20    5.40
   0  -2  31   13.10    5.00
   0   2  32   14.30    6.90
   0   2  32   16.70    5.70
   0   2  32   23.20    7.20
   0   2  32   10.50    5.70
   0  -2  32    4.40    5.70
   0  -2  32   18.50    5.50
   0  -2  32   18.60    5.70
   0  -2  32   13.00    5.90
   0  -2  32   -0.20    5.80
   0   3   0   -0.50    0.70
   0   3   0   -0.90    0.60
   0   3   0    0.40    0.60
   0   3   0   -0.80    0.50
   0   3   0    0.00    0.70
   0   3   0   -0.90    0.40
   0  -3   0   -0.20    0.50
   0  -3   0   -1.10    0.70
   0  -3   0    0.00    0.70
   0  -3   0   -0.40    0.50
   0  -3   0   -0.50    0.70
   0  -3   0   -0.90    0.70
   0  -3   0   -0.70    0.70
   0  -3   0   -0.20    0.60
   0   3  -1  286.77    7.40
   0   3   1  293.87    7.90
   0   3  -1  282.57    7.60
   0   3   1  304.57    8.00
   0   3   1  290.07    7.70
   0   3  -1  298.67    7.80
   0   3  -1  306.17    8.00
   0   3   1  288.87    7.70
   0   3  -1  300.67    7.80
   0   3   1  292.47    7.90
   0   3   1  288.07    8.00
   0   3   1  297.17    7.60
   0   3  -1  290.97    7.90
   0  -3  -1  296.07    8.00
   0  -3   1  303.87    8.00
   0  -3   1  288.67    7.40
   0  -3  -1  288.17    7.60
   0  -3  -1  266.37    7.90
   0  -3   1  295.77    8.00
   0  -3   1  278.27    7.80
   0  -3   1  292.57    7.60
   0  -3  -1  286.47    7.70
   0  -3   1  285.97    7.80
   0  -3  -1  281.87    7.90
   0  -3  -1  293.17    7.70
   0  -3  -1  283.57    7.90
   0  -3  -1  283.07    8.00
   0  -3   1  288.37    8.00
   0   3  -2   76.49    2.50
   0   3  -2   74.89    2.60
   0   3   2   73.19    2.50
   0   3  -2   76.79    2.70
   0   3   2   72.09    2.60
   0   3   2   71.69    2.60
   0   3   2   71.49    2.70
   0   3   2   71.59    2.50
   0   3  -2   77.49    2.70
   0   3   2   74.09    2.70
   0   3  -2   71.19    2.30
   0   3   2   73.29    2.30
   0  -3   2   76.89    2.70
   0  -3  -2   75.19    2.70
   0  -3  -2   69.89    2.60
   0  -3   2   73.39    2.50
   0  -3  -2   74.69    2.70
   0  -3   2   76.19    2.70
   0  -3  -2   72.09    2.70
   0  -3  -2   73.29    2.50
   0  -3  -2   73.79    2.70
   0  -3  -2   74.19    2.70
   0  -3   2   71.49    2.30
   0  -3   2   69.49    2.60
   0  -3  -2   71.49    2.30
   0  -3   2   77.59    2.70
   0  -3   2   72.79    2.00
   0   3   3   32.70    1.20
   0   3   3   33.00    1.80
   0   3   3   33.10    1.70
   0   3   3   32.60    1.90
   0   3   3   33.40    1.70
   0   3  -3   32.60    1.60
   0   3   3   33.90    1.80
   0   3  -3   30.30    1.40
   0   3  -3   32.00    1.80
   0   3   3   33.00    1.70
   0   3  -3   35.30    1.70
   0  -3  -3   33.40    2.00
   0  -3   3   33.30    1.70
   0  -3   3   30.30    1.80
   0  -3  -3   34.50    1.80
   0  -3  -3   36.70    1.80
   0  -3  -3   35.00    1.80
   0  -3   3   34.80    1.70
   0  -3   3   31.00    1.50
   0  -3  -3   32.40    1.80
   0  -3  -3   33.30    1.80
   0  -3  -3   31.50    1.20
   0  -3  -3   33.30    1.70
   0  -3   3   30.80    1.40
   0   3   4  667.93   17.10
   0   3   4  663.63   17.00
   0   3   4  663.93   17.00
   0   3   4  684.63   17.20
   0   3  -4  674.03   17.10
   0   3   4  667.33   17.00
   0   3  -4  635.34   16.60
   0   3   4  646.74   16.40
   0   3  -4  648.94   16.80
   0   3  -4  652.73   16.80
   0   3   4  653.33   17.00
   0  -3  -4  669.63   17.10
   0  -3   4  629.04   16.30
   0  -3   4  644.04   16.90
   0  -3   4  632.94   16.80
   0  -3  -4  664.73   17.30
   0  -3   4  667.23   16.90
   0  -3  -4  639.64   17.00
   0  -3   4  642.64   16.60
   0  -3   4  654.33   17.10
   0  -3   4  650.43   17.10
   0  -3  -4  691.13   17.00
   0  -3  -4  633.54   16.40
   0  -3  -4  677.83   17.00
   0  -3   4  622.54   16.30
   0   3   5  394.46   10.30
   0   3   5  376.86   10.10
   0   3   5  385.36   10.00
   0   3  -5  333.67   10.10
   0   3   5  344.67   10.40
   0   3   5  386.96   10.30
   0   3  -5  380.96   10.20
   0   3  -5  383.46    9.90
   0   3   5  364.26    9.40
   0   3  -5  368.76    9.70
   0   3   5  374.26   10.00
   0  -3   5  380.76   10.20
   0  -3   5  369.06    9.70
   0  -3   5  350.96   10.10
   0  -3  -5  371.06   10.20
   0  -3   5  378.26    9.50
   0  -3  -5  396.96   10.10
   0  -3   5  374.76    9.90
   0  -3   5  390.66   10.20
   0  -3   5  370.06    9.80
   0  -3   5  339.47   10.50
   0  -3   5  366.76    9.40
   0  -3  -5  389.86   10.20
   0  -3  -5  379.16   10.30
   0  -3  -5  325.77   10.70
   0  -3  -5  355.36    9.40
   0   3   6   71.99    2.70
   0   3  -6   71.59    2.70
   0   3   6   71.29    2.10
   0   3   6   70.19    2.80
   0   3   6   72.19    3.20
   0   3   6   69.19    2.80
   0   3  -6   73.59    3.00
   0   3   6   71.49    3.10
   0   3  -6   69.09    2.50
   0   3   6   71.09    2.70
   0  -3   6   69.59    3.00
   0  -3  -6   71.89    3.20
   0  -3   6   71.79    2.30
   0  -3   6   69.59    2.40
   0  -3  -6   64.59    2.90
   0  -3  -6   71.79    2.90
   0  -3   6   71.79    3.00
   0  -3   6   68.39    2.60
   0  -3   6   70.29    2.50
   0  -3  -6   72.09    2.70
   0  -3  -6   66.99    3.20
   0  -3  -6   69.59    2.10
   0  -3   6   70.69    2.20
   0  -3   6   64.59    3.20
   0  -3   6   71.29    2.50
   0   3   7  123.69    4.60
   0   3   7  132.29    4.00
   0   3  -7  124.29    3.90
   0   3  -7  127.19    4.10
   0   3   7  126.09    4.30
   0   3  -7  119.49    4.50
   0   3   7  120.89    4.50
   0   3   7  122.59    4.20
   0   3   7  117.59    3.40
   0   3   7  128.09    4.00
   0  -3  -7  122.39    4.00
   0  -3   7  122.89    3.80
   0  -3  -7  126.79    4.70
   0  -3   7  125.69    3.70
   0  -3  -7  121.49    4.60
   0  -3   7  124.89    3.70
   0  -3   7  128.99    4.50
   0  -3   7  117.89    4.00
   0  -3   7  121.99    4.30
   0  -3  -7  128.59    4.10
   0  -3   7  125.89    3.80
   0  -3  -7  114.39    4.30
   0  -3  -7  124.89    4.30
   0  -3   7  128.19    3.90
   0  -3  -7  120.09    3.50
   0  -3  -7  125.49    4.10
   0  -3   7  128.69    4.40
   0   3   8 1020.20   26.10
   0   3  -8  988.40   25.60
   0   3   8 1053.89   26.30
   0   3   8 1041.10   26.40
   0   3   8  949.31   25.20
   0   3   8 1025.60   25.70
   0   3  -8 1015.70   26.20
   0   3   8 1022.70   25.70
   0   3   8  995.10   26.00
   0   3  -8 1003.40   25.90
   0  -3  -8  994.10   26.30
   0  -3   8  990.90   25.50
   0  -3   8 1016.60   26.10
   0  -3   8 1004.70   25.50
   0  -3   8 1000.30   26.10
   0  -3  -8 1016.10   26.50
   0  -3  -8 1009.50   25.80
   0  -3   8  959.50   25.50
   0  -3   8 1058.79   26.30
   0  -3   8  975.70   25.40
   0  -3  -8 1033.20   26.10
   0  -3   8  987.40   25.60
   0  -3  -8 1031.30   25.80
   0  -3   8  971.80   25.80
   0  -3  -8 1012.00   25.70
   0  -3  -8  969.60   25.20
   0  -3  -8 1007.50   26.30
   0   3   9    1.60    1.40
   0   3  -9    0.20    1.20
   0   3   9    1.20    1.60
   0   3   9   -1.10    1.50
   0   3   9    0.50    0.70
   0   3  -9    3.20    1.60
   0   3  -9   -0.20    1.10
   0   3   9    1.90    0.90
   0   3   9    2.30    0.90
   0   3   9    1.70    1.60
   0  -3   9    2.50    1.40
   0  -3   9    1.10    1.30
   0  -3  -9    1.70    0.90
   0  -3  -9    3.10    1.50
   0  -3  -9    0.30    1.50
   0  -3  -9   -0.50    0.90
   0  -3   9    1.50    0.70
   0  -3   9    2.30    0.90
   0  -3   9    1.00    1.30
   0  -3   9   -0.20    1.40
   0  -3   9    1.20    0.90
   0  -3   9    1.00    0.70
   0  -3   9    0.00    0.90
   0  -3  -9    2.70    1.80
   0  -3  -9    2.40    0.70
   0  -3  -9    1.20    1.40
   0  -3  -9    1.60    1.00
   0   3  10  136.49    5.00
   0   3  10  144.29    4.40
   0   3 -10  141.29    5.30
   0   3 -10  122.09    5.50
   0   3  10  137.09    5.40
   0   3 -10  120.89    5.10
   0   3  10  134.19    4.30
   0   3  10  135.89    5.00
   0   3  10  146.89    5.60
   0   3  10  140.59    4.10
   0  -3  10  138.19    4.60
   0  -3  10  136.09    4.80
   0  -3 -10  135.29    5.20
   0  -3 -10  133.09    5.30
   0  -3  10  145.59    4.20
   0  -3 -10  142.69    4.50
   0  -3  10  138.39    5.00
   0  -3  10  136.59    4.50
   0  -3  10  143.59    5.30
   0  -3  10  141.49    5.20
   0  -3  10  127.99    5.50
   0  -3 -10  142.09    5.10
   0  -3  10  140.39    4.60
   0  -3  10  132.39    4.90
   0  -3 -10  137.59    5.50
   0  -3 -10  134.89    4.10
   0  -3  10  138.39    4.10
   0  -3 -10  142.39    4.50
   0  -3 -10  137.79    4.50
   0   3  11    4.90    2.00
   0   3  11    4.50    1.00
   0   3 -11    2.60    1.40
   0   3  11    3.90    0.90
   0   3  11    1.10    1.80
   0   3  11    4.00    1.60
   0   3  11    3.10    1.70
   0   3  11    4.40    1.70
   0   3 -11    3.20    0.80
   0  -3 -11   -0.40    1.90
   0  -3  11    1.70    1.40
   0  -3 -11    3.70    1.60
   0  -3 -11    3.50    1.10
   0  -3  11    5.70    1.70
   0  -3  11    4.20    0.80
   0  -3  11    3.70    1.60
   0  -3 -11    3.60    1.10
   0  -3  11    3.20    1.80
   0  -3  11    4.70    1.80
   0  -3  11    3.00    1.20
   0  -3 -11    3.30    1.00
   0  -3 -11    1.00    1.60
   0  -3  11    2.10    2.20
   0  -3 -11    4.20    1.70
   0  -3  11    5.40    1.70
   0   3  12  214.68    7.40
   0   3 -12  213.28    6.80
   0   3  12  210.88    7.60
   0   3 -12  221.48    6.00
   0   3  12  219.68    6.20
   0   3  12  222.68    7.70
   0   3  12  227.38    6.30
   0   3  12  213.78    7.20
   0   3  12  217.58    7.30
   0   3  12  216.18    6.30
   0  -3  12  216.38    6.70
   0  -3  12  213.08    7.20
   0  -3  12  229.88    7.50
   0  -3  12  192.58    7.20
   0  -3 -12  232.38    6.50
   0  -3  12  222.48    7.50
   0  -3  12  223.38    6.00
   0  -3 -12  213.18    7.30
   0  -3 -12  211.08    7.60
   0  -3  12  216.68    7.30
   0  -3 -12  219.98    6.30
   0  -3  12  220.58    6.80
   0  -3  12  216.28    6.00
   0  -3  12  211.78    7.10
   0  -3 -12  216.48    7.20
   0  -3 -12  224.08    8.00
   0  -3 -12  223.38    6.40
   0  -3  12  215.68    7.00
   0  -3 -12  220.18    6.50
   0   3  13  153.78    6.20
   0   3  13  156.68    6.00
   0   3  13  158.98    5.30
   0   3 -13  162.78    5.60
   0   3 -13  160.18    4.60
   0   3  13  156.78    6.20
   0   3  13  152.08    5.00
   0   3  13  155.08    6.30
   0   3  13  165.78    4.80
   0   3  13  159.28    5.90
   0  -3  13  169.28    6.10
   0  -3 -13  155.78    6.30
   0  -3  13  162.18    4.60
   0  -3  13  154.18    5.90
   0  -3 -13  159.38    6.10
   0  -3  13  161.38    4.60
   0  -3  13  163.58    6.30
   0  -3  13  157.48    6.00
   0  -3  13  162.18    5.50
   0  -3  13  164.38    6.20
   0  -3  13  158.08    5.50
   0  -3  13  155.28    5.70
   0  -3 -13  164.48    5.00
   0  -3  13  156.48    5.50
   0  -3 -13  168.28    5.20
   0  -3 -13  157.78    5.00
   0  -3 -13  162.28    4.90
   0  -3 -13  164.18    6.80
   0   3 -14  225.98    6.10
   0   3  14  219.68    6.10
   0   3  14  212.58    7.60
   0   3  14  226.68    6.20
   0   3  14  235.68    8.20
   0   3  14  217.58    7.60
   0   3  14  225.18    8.10
   0   3 -14  221.48    7.20
   0   3  14  220.18    6.60
   0   3  14  216.08    7.70
   0  -3 -14  218.88    8.00
   0  -3 -14  224.48    6.70
   0  -3  14  226.28    7.10
   0  -3  14  225.58    7.20
   0  -3  14  221.58    7.80
   0  -3  14  217.08    7.70
   0  -3  14  232.08    7.70
   0  -3 -14  203.08    6.70
   0  -3 -14  221.68    6.60
   0  -3  14  220.18    7.90
   0  -3 -14  218.98    6.40
   0  -3  14  227.38    6.00
   0  -3  14  219.78    6.00
   0  -3 -14  223.78    7.70
   0  -3  14  221.18    7.60
   0  -3 -14  215.88    8.30
   0  -3  14  210.48    7.30
   0  -3  14  227.58    7.20
   0   3  15   21.40    3.10
   0   3  15   18.00    1.30
   0   3  15   23.20    2.80
   0   3 -15   13.20    2.20
   0   3  15   20.00    2.10
   0   3  15   15.90    2.70
   0   3 -15   17.30    1.40
   0   3  15   21.40    3.20
   0   3  15   14.20    2.70
   0   3  15   17.40    2.70
   0   3 -15   14.30    1.30
   0   3  15   16.40    1.30
   0  -3  15   14.50    2.40
   0  -3 -15   19.40    2.30
   0  -3  15   18.60    2.20
   0  -3  15   18.70    2.60
   0  -3 -15   18.50    1.80
   0  -3 -15   17.10    1.70
   0  -3  15   20.50    2.30
   0  -3  15   16.80    1.30
   0  -3  15   17.40    1.30
   0  -3 -15   18.40    1.80
   0  -3  15   19.00    2.80
   0  -3 -15   15.50    3.10
   0  -3 -15   19.70    3.10
   0  -3  15   18.90    2.70
   0  -3  15   17.20    2.60
   0  -3 -15   12.90    2.50
   0  -3  15   17.90    2.30
   0  -3  15   18.20    2.20
   0   3 -16    0.10    0.80
   0   3  16    1.90    2.30
   0   3  16    0.50    2.10
   0   3  16    1.10    2.10
   0   3  16    1.00    2.40
   0   3  16   -2.00    2.30
   0   3  16    4.30    2.70
   0   3 -16    0.50    0.70
   0   3 -16    0.90    1.80
   0  -3 -16    0.70    1.10
   0  -3 -16    0.00    2.20
   0  -3 -16    0.20    1.00
   0  -3  16    1.50    1.80
   0  -3  16   -2.20    1.50
   0  -3  16   -1.20    2.00
   0  -3  16    1.40    1.80
   0  -3 -16    0.80    2.60
   0  -3  16    0.30    0.60
   0  -3  16    3.60    1.70
   0  -3  16    0.20    2.10
   0  -3  16    0.30    0.60
   0  -3 -16    0.40    2.50
   0  -3  16    1.80    2.10
   0  -3 -16   -0.50    1.40
   0  -3  16   -3.50    2.10
   0  -3  16   -0.10    2.40
   0   3 -17   11.50    2.40
   0   3  17   12.00    3.00
   0   3  17   11.60    2.70
   0   3  17   11.90    1.90
   0   3 -17   12.90    1.30
   0   3  17   12.80    2.90
   0   3  17   11.90    1.80
   0   3  17   11.50    3.00
   0   3  17   12.60    2.90
   0   3 -17   10.90    1.00
   0   3  17   12.00    2.70
   0  -3  17   10.50    2.10
   0  -3  17   15.10    2.60
   0  -3  17   13.10    3.10
   0  -3  17   16.00    2.50
   0  -3 -17   11.20    2.80
   0  -3 -17   13.50    3.30
   0  -3  17   12.00    2.90
   0  -3  17   10.60    2.60
   0  -3  17   11.10    2.60
   0  -3  17    9.20    2.20
   0  -3 -17   13.20    1.40
   0  -3  17   11.60    2.30
   0  -3  17   12.00    2.60
   0  -3 -17   11.80    1.20
   0  -3 -17    9.20    1.80
   0  -3 -17    9.20    3.10
   0   3  18   10.60    3.40
   0   3  18    6.70    2.60
   0   3 -18    5.20    0.90
   0   3  18    4.40    1.60
   0   3  18    8.40    2.80
   0   3  18    6.10    3.10
   0   3  18    5.60    1.80
   0   3 -18    5.70    0.90
   0   3  18   10.10    2.80
   0   3  18   13.90    3.70
   0  -3  18    9.30    2.30
   0  -3  18    9.50    2.60
   0  -3 -18    8.30    1.00
   0  -3  18    6.50    2.30
   0  -3  18    7.00    2.30
   0  -3  18    6.30    2.60
   0  -3 -18    6.90    1.10
   0  -3  18    2.80    3.00
   0  -3 -18    2.20    3.30
   0  -3  18    2.70    2.70
   0  -3 -18    4.70    2.80
   0  -3  18    5.40    2.70
   0  -3  18    4.70    2.10
   0  -3  18    4.80    2.30
   0   3  19   16.40    2.30
   0   3  19   18.70    2.20
   0   3  19   17.20    3.70
   0   3  19   23.00    3.50
   0   3  19   19.00    3.10
   0  -3  19   16.70    3.00
   0  -3  19   16.00    3.00
   0  -3  19   18.60    3.10
   0  -3 -19   13.50    4.00
   0  -3 -19   22.40    3.60
   0  -3  19   18.00    2.70
   0  -3  19   16.60    3.60
   0  -3  19   16.90    2.80
   0  -3  19   16.40    2.90
   0  -3  19   23.70    3.70
   0  -3  19   19.40    3.30
   0  -3  19   14.40    2.60
   0   3  20    1.10    1.70
   0   3  20    1.50    2.80
   0   3  20    4.70    3.00
   0   3  20    0.60    1.90
   0   3  20    0.50    3.10
   0  -3  20    1.20    2.70
   0  -3  20    4.00    2.60
   0  -3  20    2.50    2.40
   0  -3  20    3.00    2.40
   0  -3  20   -0.10    2.60
   0  -3  20    1.90    2.40
   0  -3  20    7.10    3.70
   0  -3 -20    6.90    3.20
   0  -3  20    3.90    2.60
   0  -3  20    7.80    3.50
   0  -3 -20    5.00    3.40
   0  -3  20    3.30    3.10
   0   3  21   30.20    3.30
   0   3  21   24.70    2.80
   0   3  21   29.10    4.00
   0   3  21   21.80    3.60
   0   3  21   27.30    4.40
   0  -3 -21   22.20    4.50
   0  -3  21   28.20    3.30
   0  -3 -21   28.00    4.00
   0  -3  21   33.50    4.40
   0  -3  21   28.70    3.40
   0  -3  21   23.80    3.50
   0  -3  21   25.80    3.60
   0  -3  21   27.70    3.50
   0  -3  21   20.30    3.40
   0  -3  21   24.70    3.60
   0   3  22   23.50    2.80
   0   3  22   17.40    3.60
   0   3  22   25.30    2.90
   0   3  22   24.90    4.60
   0   3  22   24.50    4.30
   0  -3  22   21.40    3.30
   0  -3  22   24.70    3.50
   0  -3 -22   22.70    4.10
   0  -3 -22   25.90    4.70
   0  -3  22   12.60    4.00
   0  -3  22   21.00    3.60
   0  -3  22   24.40    3.60
   0  -3  22   20.90    3.70
   0  -3  22   21.50    3.50
   0  -3  22   15.30    3.50
   0   3  23    3.50    2.20
   0   3  23   13.20    2.70
   0   3  23    6.00    4.10
   0   3  23    4.90    4.00
   0  -3 -23    1.60    4.10
   0  -3  23   -2.70    2.90
   0  -3  23    6.90    3.40
   0  -3  23    5.50    2.80
   0  -3  23    1.70    2.80
   0  -3 -23    3.50    3.60
   0  -3  23    2.20    3.20
   0   3  24   -1.20    3.90
   0   3  24    4.30    3.70
   0   3  24   -0.50    2.30
   0   3  24    6.30    2.60
   0  -3 -24   -3.30    4.20
   0  -3  24    2.80    3.20
   0  -3  24    3.20    3.50
   0  -3  24    2.00    3.30
   0  -3  24    1.20    3.50
   0  -3  24   -0.50    2.90
   0  -3 -24   -5.80    3.60
   0   3  25   20.40    3.10
   0   3  25   15.60    4.10
   0   3  25   15.30    4.90
   0  -3  25   18.40    4.00
   0  -3  25   12.70    4.10
   0  -3  25   14.80    3.50
   0  -3 -25   25.30    5.60
   0  -3  25   21.60    4.80
   0  -3  25   14.00    3.80
   0  -3 -25   23.30    4.70
   0   3  26   12.30    4.40
   0   3  26    3.50    4.80
   0   3  26    5.90    2.90
   0  -3  26    2.40    3.30
   0  -3 -26    4.30    4.50
   0  -3  26   -3.20    4.50
   0  -3  26   -0.70    3.60
   0  -3  26    4.10    3.90
   0  -3 -26   -5.70    4.90
   0  -3  26    3.50    3.80
   0   3  27   73.29    5.40
   0   3  27   63.49    7.30
   0   3  27   69.79    7.50
   0  -3  27   71.59    6.70
   0  -3 -27   51.79    7.00
   0  -3 -27   65.09    7.30
   0  -3  27   61.29    7.10
   0  -3  27   60.39    6.60
   0   3  28    5.10    3.20
   0   3  28    2.90    5.40
   0   3  28    8.90    4.80
   0  -3  28   -1.80    4.10
   0  -3  28    5.60    4.10
   0  -3  28    9.50    4.00
   0  -3 -28    5.00    6.20
   0  -3 -28    3.60    5.10
   0  -3  28   -0.70    4.30
   0  -3  28    1.40    4.40
   0   3  29   23.50    6.40
   0   3  29   15.90    5.00
   0   3  29   17.80    5.70
   0  -3 -29   15.00    5.80
   0  -3  29   15.10    5.10
   0  -3  29   12.20    4.40
   0  -3  29   15.30    4.60
   0  -3 -29   12.60    7.00
   0  -3  29    3.40    4.90
   0  -3  29   16.60    5.20
   0   3  30   22.50    6.30
   0   3  30   12.70    5.00
   0   3  30   11.60    6.20
   0   3  30   17.50    5.50
   0  -3 -30   20.90    7.20
   0  -3  30   22.60    5.80
   0  -3  30    8.20    5.40
   0  -3 -30   14.90    6.40
   0  -3  30   22.10    4.80
   0  -3  30    9.10    5.40
   0  -3  30    6.40    5.00
   0   3  31   18.10    5.60
   0   3  31   19.90    5.60
   0   3  31   17.50    6.70
   0   3  31   22.20    6.80
   0  -3  31    7.70    5.70
   0  -3  31    5.50    4.90
   0  -3  31   16.80    5.50
   0  -3  31    4.40    5.40
   0  -3  31   16.80    5.70
   0   3  32    7.00    5.50
   0   4   0  678.73   17.50
   0   4   0  713.33   18.00
   0   4   0  713.23   17.80
   0   4   0  677.73   17.70
   0   4   0  689.83   17.80
   0   4   0  680.13   18.10
   0  -4   0  678.03   18.00
   0  -4   0  723.73   18.20
   0  -4   0  677.73   17.70
   0  -4   0  682.33   17.90
   0  -4   0  675.23   17.60
   0  -4   0  687.03   17.80
   0  -4   0  674.73   18.10
   0   4  -1    1.50    0.90
   0   4  -1    1.80    0.70
   0   4  -1    1.50    0.50
   0   4  -1   -0.90    0.70
   0   4   1    0.90    1.00
   0   4   1    0.90    0.70
   0   4  -1    2.10    0.80
   0   4  -1    0.20    1.00
   0   4   1    1.70    0.90
   0   4   1    1.30    0.90
   0   4   1    0.20    0.90
   0   4   1    0.40    0.70
   0   4   1    1.20    0.70
   0  -4  -1    1.90    0.70
   0  -4   1    0.80    0.80
   0  -4  -1    0.40    0.80
   0  -4  -1    0.90    0.90
   0  -4  -1    1.20    1.00
   0  -4   1    1.40    0.50
   0  -4  -1    1.50    0.70
   0  -4  -1    0.60    0.70
   0  -4  -1    2.10    0.90
   0  -4   1    1.60    0.60
   0  -4   1    1.30    1.00
   0  -4   1    2.20    0.80
   0  -4   1    0.20    0.90
   0  -4   1    0.50    0.90
   0  -4  -1    0.50    0.90
   0   4   2 1000.10   25.80
   0   4   2 1004.80   25.40
   0   4  -2 1002.60   25.90
   0   4   2 1057.79   26.00
   0   4   2 1004.60   25.90
   0   4   2  982.60   25.60
   0   4   2  988.30   25.80
   0   4  -2  984.80   25.10
   0   4  -2 1001.80   25.60
   0   4  -2 1038.40   25.90
   0   4   2 1020.10   25.70
   0   4  -2 1073.79   25.80
   0   4  -2  959.30   25.40
   0  -4  -2 1070.19   26.00
   0  -4  -2 1021.90   25.70
   0  -4   2  994.70   25.60
   0  -4   2 1035.20   25.90
   0  -4   2 1006.70   25.80
   0  -4   2 1028.40   25.90
   0  -4  -2 1015.90   25.70
   0  -4  -2  987.90   25.40
   0  -4  -2  969.30   25.80
   0  -4  -2 1020.20   26.00
   0  -4   2  999.90   25.10
   0  -4  -2 1002.10   25.90
   0  -4   2  965.20   25.40
   0  -4  -2  993.30   25.90
   0   4   3    5.50    0.70
   0   4   3    4.90    1.10
   0   4   3    6.40    1.10
   0   4  -3    5.50    1.00
   0   4  -3    6.40    0.80
   0   4   3    2.80    1.00
   0   4   3    6.20    1.10
   0   4   3    7.50    1.10
   0   4   3    6.60    1.10
   0   4  -3    6.60    1.20
   0   4  -3    7.70    1.20
   0   4  -3    7.20    1.10
   0  -4  -3    8.20    1.20
   0  -4   3    6.40    1.20
   0  -4   3    6.20    1.20
   0  -4   3    6.90    1.10
   0  -4  -3    5.60    1.10
   0  -4  -3    7.30    0.80
   0  -4  -3    4.60    1.10
   0  -4  -3    6.40    1.10
   0  -4   3    6.10    0.80
   0  -4   3    7.40    1.00
   0  -4   3    6.90    1.20
   0  -4  -3    6.20    1.10
   0  -4   3    3.10    1.00
   0  -4  -3    5.20    1.20
   0   4   4   36.10    1.40
   0   4   4   33.00    2.10
   0   4   4   31.80    2.00
   0   4  -4   32.90    1.80
   0   4  -4   33.70    1.60
   0   4   4   36.60    2.20
   0   4  -4   33.00    2.00
   0   4   4   34.80    2.10
   0   4   4   36.20    2.10
   0   4  -4   33.40    2.20
   0   4   4   38.20    2.10
   0  -4   4   35.90    2.00
   0  -4  -4   32.90    2.40
   0  -4   4   33.80    2.20
   0  -4   4   37.60    2.20
   0  -4   4   35.10    2.10
   0  -4  -4   36.70    2.10
   0  -4   4   40.10    1.80
   0  -4  -4   34.10    1.40
   0  -4  -4   35.80    2.10
   0  -4   4   35.70    1.60
   0  -4   4   36.60    2.00
   0  -4  -4   37.30    2.10
   0  -4  -4   38.70    2.20
   0  -4  -4   36.20    2.20
   0  -4  -4   34.60    2.50
   0   4   5   25.20    1.90
   0   4  -5   24.30    2.60
   0   4   5   25.40    1.90
   0   4   5   25.30    2.00
   0   4  -5   24.50    1.50
   0   4  -5   26.30    1.80
   0   4   5   25.90    2.20
   0   4   5   24.90    2.10
   0   4   5   25.70    1.20
   0   4   5   25.30    1.90
   0   4  -5   27.50    1.80
   0  -4  -5   26.30    1.90
   0  -4  -5   23.10    2.00
   0  -4   5   24.70    1.90
   0  -4   5   25.00    0.90
   0  -4   5   25.20    1.80
   0  -4   5   24.60    0.80
   0  -4  -5   19.90    2.30
   0  -4   5   29.50    1.80
   0  -4   5   26.30    1.60
   0  -4  -5   27.40    2.00
   0  -4  -5   24.70    1.20
   0  -4   5   23.80    1.40
   0  -4   5   22.60    2.50
   0  -4   5   27.90    2.10
   0  -4  -5   25.60    2.10
   0  -4  -5   23.60    2.30
   0   4   6   66.89    2.90
   0   4   6   63.19    2.90
   0   4   6   64.79    2.80
   0   4   6   61.59    2.00
   0   4  -6   60.89    2.40
   0   4   6   62.39    3.00
   0   4  -6   62.09    2.70
   0   4   6   60.29    2.90
   0   4  -6   65.89    3.00
   0   4  -6   64.39    2.60
   0   4   6   65.39    3.20
   0  -4  -6   64.19    3.20
   0  -4   6   66.39    2.40
   0  -4   6   67.29    3.10
   0  -4   6   65.49    2.70
   0  -4   6   64.99    1.90
   0  -4  -6   68.19    3.00
   0  -4   6   65.19    2.00
   0  -4  -6   63.79    2.00
   0  -4  -6   61.59    2.90
   0  -4   6   65.99    2.60
   0  -4   6   63.69    3.00
   0  -4  -6   65.69    3.40
   0  -4   6   64.79    3.20
   0  -4   6   61.49    2.60
   0  -4  -6   59.99    3.00
   0   4  -7   38.90    2.00
   0   4   7   39.80    2.80
   0   4   7   38.80    2.50
   0   4  -7   34.00    1.90
   0   4   7   37.90    2.80
   0   4   7   38.20    1.40
   0   4  -7   35.60    2.50
   0   4  -7   37.40    2.30
   0   4   7   38.10    2.30
   0   4   7   37.80    2.20
   0  -4  -7   41.80    2.70
   0  -4   7   37.60    1.50
   0  -4  -7   40.80    2.80
   0  -4  -7   36.70    2.40
   0  -4   7   35.70    1.80
   0  -4  -7   36.00    2.40
   0  -4  -7   37.50    1.50
   0  -4   7   39.10    2.50
   0  -4   7   34.40    1.50
   0  -4   7   36.40    2.00
   0  -4   7   34.70    2.10
   0  -4   7   37.20    2.10
   0  -4  -7   34.00    2.70
   0  -4   7   35.70    2.40
   0  -4   7   36.90    2.50
   0   4  -8  108.89    3.70
   0   4   8  105.69    4.00
   0   4   8  103.79    4.20
   0   4   8  114.79    4.60
   0   4  -8  108.09    4.10
   0   4  -8  111.59    3.80
   0   4   8  109.79    4.40
   0   4   8  110.19    3.20
   0   4   8  106.49    4.00
   0   4   8  116.69    4.60
   0   4  -8  108.19    4.40
   0  -4   8  107.49    4.30
   0  -4  -8  114.59    4.40
   0  -4   8  111.39    3.40
   0  -4   8  114.49    3.40
   0  -4   8  112.29    4.60
   0  -4  -8  118.59    4.10
   0  -4   8  107.29    3.70
   0  -4  -8  111.49    3.20
   0  -4   8  107.39    4.30
   0  -4   8  112.19    3.80
   0  -4  -8  110.39    4.90
   0  -4  -8  113.89    4.20
   0  -4  -8  111.69    4.50
   0  -4  -8  101.39    4.40
   0  -4   8  112.29    3.70
   0   4   9   49.30    3.00
   0   4  -9   46.70    2.90
   0   4  -9   52.39    3.30
   0   4  -9   47.80    2.30
   0   4  -9   41.70    2.50
   0   4   9   45.60    2.60
   0   4   9   48.90    3.40
   0   4   9   50.49    3.30
   0   4   9   46.00    1.80
   0   4   9   47.10    3.00
   0   4   9   47.00    2.60
   0  -4   9   48.10    2.30
   0  -4  -9   47.20    2.70
   0  -4  -9   44.90    1.90
   0  -4  -9   43.40    3.10
   0  -4   9   51.49    2.20
   0  -4  -9   54.89    3.80
   0  -4   9   49.60    2.10
   0  -4   9   45.60    2.40
   0  -4  -9   51.89    2.80
   0  -4  -9   49.70    3.20
   0  -4   9   52.29    3.20
   0  -4   9   50.89    2.40
   0  -4   9   49.70    3.40
   0  -4   9   54.19    2.70
   0  -4  -9   48.10    2.70
   0  -4   9   47.10    3.10
   0  -4  -9   48.20    3.40
   0   4 -10    7.70    1.20
   0   4  10    8.60    0.90
   0   4 -10    9.30    1.80
   0   4  10    8.30    1.80
   0   4  10    7.70    2.20
   0   4  10    9.90    1.40
   0   4 -10   13.90    2.20
   0   4  10    6.20    1.70
   0   4  10    7.20    2.00
   0   4  10    8.90    1.40
   0   4 -10    5.70    1.60
   0  -4 -10    8.50    2.20
   0  -4  10    8.50    1.20
   0  -4 -10   10.00    2.20
   0  -4 -10    5.30    1.70
   0  -4 -10    7.20    1.90
   0  -4 -10    8.30    1.00
   0  -4 -10    7.80    1.40
   0  -4 -10    5.80    1.40
   0  -4 -10    6.60    1.40
   0  -4  10    7.80    1.90
   0  -4  10    8.40    1.60
   0  -4  10   10.90    2.00
   0  -4  10    5.60    1.10
   0  -4  10    9.50    1.20
   0  -4  10    6.20    1.30
   0  -4  10    8.40    1.20
   0  -4  10    4.80    1.60
   0   4  11    1.30    1.90
   0   4  11    2.30    1.90
   0   4  11    1.20    1.70
   0   4  11    4.90    0.80
   0   4  11    3.50    1.10
   0   4 -11    3.70    1.90
   0   4  11    5.20    1.70
   0   4 -11    2.40    1.40
   0   4 -11    3.40    1.60
   0   4  11    3.00    1.20
   0   4 -11    1.50    0.90
   0  -4  11    3.10    1.40
   0  -4  11    4.20    1.60
   0  -4  11    4.00    1.20
   0  -4 -11    3.60    1.30
   0  -4  11    2.50    1.70
   0  -4  11    3.50    1.00
   0  -4 -11    4.00    2.20
   0  -4  11    3.30    1.90
   0  -4  11    1.80    1.10
   0  -4 -11    2.80    1.20
   0  -4 -11    3.40    0.90
   0  -4  11    1.80    1.00
   0  -4 -11    3.50    2.00
   0  -4 -11    1.20    1.70
   0  -4 -11    5.50    1.40
   0  -4 -11    2.60    1.80
   0   4  12  157.48    4.60
   0   4  12  154.48    5.80
   0   4  12  149.88    6.30
   0   4 -12  153.28    5.40
   0   4  12  152.78    5.00
   0   4  12  154.38    5.00
   0   4 -12  157.58    4.80
   0   4 -12  160.58    5.80
   0   4  12  147.79    6.30
   0   4  12  151.98    5.90
   0   4 -12  154.28    6.10
   0  -4 -12  155.78    5.30
   0  -4  12  159.88    5.20
   0  -4  12  157.58    4.80
   0  -4 -12  154.08    4.60
   0  -4  12  160.38    6.00
   0  -4  12  153.08    5.40
   0  -4  12  155.58    5.10
   0  -4 -12  162.88    6.70
   0  -4 -12  143.89    5.90
   0  -4 -12  162.98    5.40
   0  -4  12  159.78    5.80
   0  -4 -12  153.88    6.00
   0  -4  12  146.79    5.80
   0  -4  12  152.48    6.20
   0  -4  12  151.18    4.80
   0  -4  12  150.18    5.80
   0  -4 -12  150.48    6.20
   0  -4 -12  165.28    5.20
   0   4  13  214.78    6.10
   0   4  13  214.98    6.50
   0   4  13  220.08    7.50
   0   4  13  209.48    7.50
   0   4 -13  216.08    6.20
   0   4  13  221.48    6.50
   0   4 -13  216.18    6.90
   0   4  13  216.48    7.90
   0   4  13  207.78    7.30
   0   4  13  220.08    8.00
   0  -4  13  216.98    7.50
   0  -4  13  217.08    6.80
   0  -4 -13  213.78    6.60
   0  -4 -13  208.78    7.40
   0  -4 -13  204.38    6.70
   0  -4  13  221.08    7.40
   0  -4  13  209.78    7.50
   0  -4  13  216.48    7.50
   0  -4  13  218.68    6.70
   0  -4  13  216.08    7.80
   0  -4  13  220.18    6.20
   0  -4 -13  206.28    8.00
   0  -4 -13  200.68    7.40
   0  -4 -13  215.48    7.80
   0  -4  13  209.28    7.00
   0  -4 -13  218.68    6.70
   0  -4  13  204.08    7.20
   0  -4 -13  217.68    6.20
   0  -4  13  217.88    6.20
   0   4  14   57.29    2.70
   0   4  14   58.09    2.70
   0   4  14   45.60    3.90
   0   4  14   60.29    4.60
   0   4  14   51.99    4.40
   0   4 -14   54.59    2.50
   0   4  14   54.79    2.50
   0   4  14   54.29    4.20
   0   4  14   54.49    3.90
   0   4 -14   52.89    2.50
   0   4 -14   57.29    3.40
   0  -4 -14   60.09    3.00
   0  -4  14   55.79    2.40
   0  -4  14   53.39    3.40
   0  -4  14   58.39    3.10
   0  -4 -14   52.39    4.60
   0  -4 -14   56.19    3.00
   0  -4  14   57.19    3.20
   0  -4 -14   59.09    4.00
   0  -4  14   62.39    4.00
   0  -4 -14   58.39    4.60
   0  -4  14   56.49    2.50
   0  -4 -14   54.59    3.10
   0  -4 -14   57.09    4.20
   0  -4  14   52.49    4.10
   0  -4  14   54.29    4.00
   0  -4  14   57.59    3.90
   0  -4  14   56.19    3.10
   0  -4 -14   57.59    2.60
   0  -4  14   50.79    4.20
   0   4 -15   31.40    2.10
   0   4  15   30.20    3.60
   0   4  15   34.60    3.40
   0   4  15   34.20    2.20
   0   4 -15   32.10    3.10
   0   4  15   34.10    3.80
   0   4  15   34.30    2.20
   0   4  15   32.00    2.20
   0   4  15   33.70    4.10
   0   4  15   34.40    3.70
   0   4  15   32.50    3.60
   0   4 -15   31.80    2.00
   0  -4  15   36.90    3.30
   0  -4  15   32.50    2.80
   0  -4 -15   35.10    3.70
   0  -4 -15   39.20    4.60
   0  -4 -15   41.60    4.10
   0  -4  15   33.60    2.90
   0  -4  15   40.00    4.10
   0  -4 -15   29.90    2.40
   0  -4  15   31.70    3.40
   0  -4  15   34.10    3.70
   0  -4  15   32.70    1.90
   0  -4 -15   31.10    2.50
   0  -4  15   34.80    4.10
   0  -4  15   34.00    3.50
   0  -4  15   32.70    2.90
   0  -4  15   30.90    1.90
   0   4  16    2.30    2.80
   0   4 -16    9.10    2.10
   0   4  16    8.70    2.50
   0   4 -16    7.80    1.30
   0   4  16    6.00    2.90
   0   4  16    9.30    3.20
   0   4  16    7.30    2.70
   0   4 -16    9.10    1.20
   0   4  16    8.80    1.30
   0   4  16    6.90    1.40
   0   4  16    8.20    1.30
   0   4  16    9.90    2.40
   0  -4 -16    9.30    2.60
   0  -4  16   10.00    1.20
   0  -4 -16    8.60    3.00
   0  -4  16   11.70    2.90
   0  -4 -16   12.20    2.20
   0  -4  16    6.60    2.90
   0  -4 -16    1.90    2.70
   0  -4  16    9.90    1.20
   0  -4  16    9.80    1.90
   0  -4  16   10.40    2.30
   0  -4  16    6.80    1.80
   0  -4 -16    9.00    1.50
   0  -4  16    7.30    2.40
   0  -4 -16    9.40    1.90
   0  -4  16    9.60    2.50
   0  -4  16    8.50    2.50
   0  -4  16   10.00    2.00
   0   4  17   -0.40    1.00
   0   4 -17    0.10    1.00
   0   4 -17    1.90    1.10
   0   4  17    0.90    2.50
   0   4  17    0.90    2.30
   0   4  17    1.40    1.00
   0   4  17    1.80    2.70
   0   4  17    3.60    1.40
   0   4  17    0.90    1.30
   0   4 -17   -2.80    1.90
   0   4  17    0.70    3.00
   0   4  17   -0.80    2.80
   0   4  17    4.10    3.10
   0  -4 -17   -0.70    2.60
   0  -4  17    1.20    1.00
   0  -4 -17    0.20    1.40
   0  -4 -17    0.60    3.00
   0  -4 -17   -0.40    1.30
   0  -4  17    1.00    2.40
   0  -4  17    0.80    0.90
   0  -4  17   -1.80    1.70
   0  -4  17   -1.70    2.50
   0  -4  17   -0.60    2.00
   0  -4 -17    2.10    2.90
   0  -4  17   -0.30    2.40
   0  -4  17    1.70    2.30
   0  -4  17    0.80    2.70
   0  -4  17   -0.30    1.80
   0  -4  17    1.10    1.80
   0   4  18  243.68    7.30
   0   4 -18  247.38    8.40
   0   4  18  246.58    9.30
   0   4  18  236.78    6.50
   0   4  18  239.38    8.90
   0   4 -18  242.58    6.80
   0   4 -18  239.48    6.70
   0   4  18  237.38    8.70
   0   4  18  224.98    6.50
   0  -4  18  246.28    8.90
   0  -4 -18  246.58    9.90
   0  -4  18  241.18    8.20
   0  -4  18  239.08    8.10
   0  -4  18  232.18    9.00
   0  -4 -18  235.48    9.00
   0  -4  18  234.48    6.60
   0  -4  18  244.48    6.60
   0  -4  18  235.68    9.40
   0  -4  18  238.58    8.50
   0  -4  18  237.98    8.80
   0  -4  18  226.08    9.00
   0  -4  18  239.08    8.10
   0  -4 -18  243.38    7.20
   0   4  19    5.10    1.70
   0   4  19    4.00    2.80
   0   4  19    5.30    1.70
   0   4 -19    3.90    1.20
   0   4 -19    2.60    2.40
   0   4  19    5.20    2.80
   0   4 -19    7.10    1.20
   0   4  19   -0.30    2.80
   0  -4 -19    4.90    3.00
   0  -4  19    1.60    2.50
   0  -4  19    7.80    3.10
   0  -4  19    4.40    2.20
   0  -4  19    4.60    3.00
   0  -4 -19    4.20    1.50
   0  -4  19    8.60    3.50
   0  -4  19   10.40    2.50
   0  -4  19    6.00    1.00
   0  -4  19    5.40    2.30
   0  -4  19    3.80    2.80
   0  -4  19    4.90    0.90
   0  -4  19    8.10    2.30
   0  -4 -19    6.10    3.80
   0   4  20   85.29    6.00
   0   4 -20   90.39    3.20
   0   4  20   85.39    6.10
   0   4  20   85.99    5.80
   0   4 -20   90.09    3.20
   0   4  20   87.59    4.20
   0   4  20   92.99    4.20
   0  -4 -20   83.59    6.20
   0  -4  20   90.99    5.40
   0  -4  20   94.99    5.90
   0  -4  20   91.49    5.20
   0  -4  20   84.69    5.00
   0  -4  20   85.89    5.00
   0  -4 -20   95.29    3.50
   0  -4  20   96.59    6.20
   0  -4 -20   86.49    7.00
   0  -4  20   91.49    5.80
   0  -4  20   82.39    5.50
   0   4  21   21.50    4.10
   0   4 -21   23.40    1.80
   0   4  21   23.00    3.90
   0   4  21   23.80    2.50
   0   4  21   18.90    3.80
   0   4  21   26.20    3.00
   0   4 -21   19.50    1.80
   0  -4  21   29.80    3.50
   0  -4  21   24.40    3.20
   0  -4  21   25.20    3.90
   0  -4 -21   18.10    4.30
   0  -4 -21   21.30    4.10
   0  -4  21   28.60    4.20
   0  -4 -21   20.10    1.80
   0  -4  21   22.00    3.20
   0  -4  21   24.60    3.40
   0  -4  21   25.70    3.80
   0  -4  21   17.30    3.30
   0   4  22   61.39    4.00
   0   4  22   75.09    6.10
   0   4  22   56.39    6.10
   0   4  22   69.69    4.00
   0   4 -22   65.59    2.50
   0  -4 -22   69.29    7.20
   0  -4  22   75.99    5.30
   0  -4  22   77.59    5.70
   0  -4  22   63.09    5.40
   0  -4  22   63.69    5.50
   0  -4  22   64.39    6.20
   0  -4  22   65.89    5.20
   0  -4  22   69.59    5.20
   0  -4 -22   59.79    6.00
   0  -4  22   63.89    5.80
   0   4  23    3.70    4.20
   0   4  23   -1.50    3.40
   0   4  23    2.80    2.10
   0   4  23    1.30    2.10
   0  -4  23   -2.20    3.20
   0  -4 -23    0.30    3.70
   0  -4  23   -3.60    3.00
   0  -4  23   -3.30    3.00
   0  -4  23   -1.60    2.60
   0  -4  23    4.80    3.10
   0  -4 -23    3.50    5.30
   0  -4  23    2.90    3.40
   0   4  24   41.50    5.10
   0   4  24   37.20    4.10
   0   4  24   35.70    3.90
   0   4  24   35.60    5.50
   0  -4  24   33.20    4.00
   0  -4  24   42.20    4.90
   0  -4  24   36.70    4.40
   0  -4 -24   30.00    5.50
   0  -4 -24   34.30    5.00
   0  -4  24   39.00    4.20
   0   4  25   14.60    4.60
   0   4  25    5.60    4.70
   0   4  25   12.20    2.90
   0  -4  25   16.20    3.60
   0  -4  25   16.70    4.40
   0  -4  25   15.50    3.80
   0  -4  25   16.40    4.10
   0  -4 -25   15.20    5.50
   0  -4 -25   21.10    4.80
   0   4  26   23.00    3.30
   0   4  26   22.50    4.70
   0   4  26   18.00    5.70
   0  -4  26   20.50    4.80
   0  -4  26   17.90    4.10
   0  -4  26   19.20    4.10
   0  -4 -26   18.00    5.10
   0  -4  26   18.00    4.40
   0  -4 -26   16.40    5.70
   0  -4  26   15.20    4.50
   0   4  27   13.20    4.70
   0   4  27    7.50    5.80
   0   4  27   16.20    3.30
   0  -4 -27   17.00    9.60
   0  -4  27   20.10    4.40
   0  -4  27   17.80    4.40
   0  -4  27   15.40    4.20
   0  -4 -27   20.10    6.10
   0  -4  27   13.50    5.10
   0  -4  27   28.80    5.20
   0   4  28   18.20    6.00
   0   4  28   18.50    5.30
   0  -4 -28   16.00    5.70
   0  -4  28   19.50    4.60
   0  -4  28   29.20    5.40
   0  -4 -28   17.10    6.60
   0  -4  28   13.30    4.80
   0  -4  28   17.60    5.10
   0  -4  28    6.80    7.30
   0   4  29   -8.10    5.20
   0   4  29    1.20    4.70
   0  -4  29   12.10    5.10
   0  -4  29   -4.00    4.80
   0  -4  29    0.50    3.90
   0  -4 -29   -6.40    6.50
   0  -4  29    8.80    4.40
   0  -4  29    0.10    4.40
   0  -4 -29   -7.60    5.50
   0   4  30   44.40    6.50
   0   4  30   45.00    7.30
   0  -4  30   35.70    6.50
   0  -4  30   36.50    5.60
   0  -4  30   37.20    6.50
   0  -4 -30   42.80    7.30
   0  -4  30   39.00    5.40
   0  -4  30   45.20    6.30
   0  -4 -30   41.60    8.30
   0   4  31   34.50    7.30
   0   4  31   16.30    7.00
   0   4  31   19.90    6.00
   0  -4 -31   19.30    8.00
   0  -4  31   15.80    6.00
   0  -4 -31   22.00    7.80
   0  -4  31   14.60    6.10
   0  -4  31   22.30    5.90
   0  -4  31   26.10    5.60
   0  -4  31   22.70    5.10
   0   5   0    0.40    1.20
   0   5   0    0.50    0.70
   0   5   0    0.80    0.90
   0   5   0    0.60    1.10
   0   5   0   -0.70    0.90
   0   5   0    0.70    0.80
   0   5   0    0.70    1.10
   0  -5   0    0.80    1.10
   0  -5   0    2.20    0.90
   0  -5   0    0.30    0.90
   0  -5   0    1.90    1.10
   0  -5   0    1.30    0.80
   0  -5   0    1.00    1.10
   0  -5   0    2.20    1.10
   0   5   1   84.39    3.50
   0   5   1   85.39    3.20
   0   5  -1   89.09    3.00
   0   5   1   89.49    3.60
   0   5   1   88.19    3.00
   0   5   1   93.19    3.70
   0   5  -1   89.09    3.60
   0   5  -1   90.69    3.30
   0   5  -1   79.99    3.50
   0   5   1   85.69    3.40
   0   5  -1   87.09    2.70
   0   5   1   88.69    3.10
   0   5  -1   86.39    3.50
   0   5  -1   93.49    3.30
   0  -5   1   87.19    2.80
   0  -5   1   85.69    3.60
   0  -5   1   96.29    3.70
   0  -5  -1   81.29    3.10
   0  -5   1   89.59    3.00
   0  -5  -1   84.69    3.60
   0  -5  -1   93.59    3.70
   0  -5   1   83.89    3.30
   0  -5  -1   88.99    3.20
   0  -5  -1   84.99    3.40
   0  -5  -1   86.69    3.50
   0  -5   1   85.99    3.40
   0  -5  -1   82.79    3.00
   0   5   2   84.39    3.10
   0   5   2   83.79    3.10
   0   5  -2   84.69    3.20
   0   5  -2   83.59    3.40
   0   5   2   89.09    3.70
   0   5  -2   77.69    3.50
   0   5  -2   89.39    3.40
   0   5  -2   87.49    2.90
   0   5   2   80.89    3.50
   0   5   2   83.49    2.90
   0   5   2   79.49    3.40
   0   5  -2   84.49    2.40
   0  -5   2   80.79    2.50
   0  -5   2   84.19    3.50
   0  -5   2   76.79    4.00
   0  -5   2   86.69    2.90
   0  -5  -2   85.89    3.40
   0  -5  -2   79.59    3.30
   0  -5  -2   81.59    3.10
   0  -5  -2   81.29    2.90
   0  -5  -2   82.59    3.10
   0  -5   2   85.79    3.30
   0  -5  -2   80.69    3.60
   0  -5   2   84.59    3.50
   0  -5  -2   83.19    3.50
   0  -5   2   77.39    3.50
   0   5  -3   38.30    2.10
   0   5  -3   34.40    1.70
   0   5   3   34.30    2.40
   0   5   3   35.10    2.10
   0   5   3   36.50    2.10
   0   5  -3   32.30    2.30
   0   5  -3   37.20    2.40
   0   5   3   31.00    2.10
   0   5   3   32.50    1.70
   0   5   3   36.10    2.50
   0   5   3   32.30    2.30
   0  -5   3   34.00    1.70
   0  -5  -3   31.80    3.00
   0  -5   3   32.10    2.30
   0  -5  -3   32.60    1.70
   0  -5   3   32.80    2.30
   0  -5  -3   26.10    2.10
   0  -5  -3   34.90    2.40
   0  -5   3   25.50    2.60
   0  -5  -3   36.50    2.50
   0  -5   3   32.60    2.20
   0  -5  -3   34.90    2.40
   0  -5  -3   33.70    2.40
   0  -5   3   32.10    2.30
   0  -5   3   30.10    2.00
   0  -5  -3   31.90    2.50
   0   5   4  220.58    6.50
   0   5   4  212.18    6.70
   0   5   4  225.58    6.80
   0   5  -4  209.58    6.10
   0   5  -4  220.78    6.80
   0   5   4  229.48    6.60
   0   5  -4  213.98    6.40
   0   5   4  223.88    6.70
   0   5   4  217.88    6.00
   0   5  -4  222.48    6.70
   0   5   4  221.88    6.80
   0  -5  -4  205.98    5.90
   0  -5  -4  221.18    6.60
   0  -5  -4  212.78    6.90
   0  -5   4  228.48    6.80
   0  -5   4  208.38    6.60
   0  -5  -4  214.78    6.70
   0  -5   4  215.38    6.00
   0  -5  -4  220.68    6.90
   0  -5  -4  212.38    6.70
   0  -5   4  216.08    6.70
   0  -5   4  210.28    6.70
   0  -5  -4  217.88    6.80
   0  -5  -4  225.28    6.90
   0  -5   4  219.88    6.70
   0  -5   4  186.28    6.70
   0   5  -5   18.40    1.50
   0   5   5   20.40    2.10
   0   5  -5   18.00    1.90
   0   5   5   17.50    1.80
   0   5   5   19.80    2.20
   0   5   5   19.10    2.10
   0   5   5   20.70    2.20
   0   5   5   17.00    1.30
   0   5  -5   16.10    1.90
   0   5   5   19.20    2.10
   0   5  -5   18.90    2.00
   0  -5  -5   19.30    2.20
   0  -5   5   17.00    1.50
   0  -5  -5   18.60    2.00
   0  -5  -5   19.30    1.30
   0  -5  -5   20.40    2.10
   0  -5  -5   17.80    2.00
   0  -5   5   18.60    2.00
   0  -5   5   17.00    1.90
   0  -5   5   19.30    2.00
   0  -5  -5   20.30    2.30
   0  -5   5   18.50    2.00
   0  -5  -5   15.70    2.10
   0  -5   5   14.80    1.80
   0  -5  -5   21.30    2.30
   0   5  -6   62.99    3.00
   0   5   6   63.29    3.10
   0   5   6   63.29    3.20
   0   5   6   62.39    3.50
   0   5  -6   64.49    2.90
   0   5  -6   60.09    2.60
   0   5   6   66.59    3.30
   0   5   6   64.39    3.20
   0   5   6   65.69    2.20
   0   5   6   69.79    3.30
   0  -5   6   64.99    2.50
   0  -5  -6   65.89    3.30
   0  -5   6   63.69    3.40
   0  -5   6   64.59    3.40
   0  -5  -6   68.19    3.40
   0  -5   6   60.69    3.10
   0  -5  -6   65.69    3.40
   0  -5  -6   60.09    3.20
   0  -5   6   57.59    2.90
   0  -5  -6   61.49    3.20
   0  -5  -6   64.29    3.30
   0  -5  -6   62.99    2.20
   0  -5   6   65.29    3.00
   0  -5   6   58.69    3.00
   0  -5  -6   63.29    3.70
   0   5  -7  760.22   19.90
   0   5   7  789.22   20.10
   0   5   7  782.12   20.30
   0   5   7  772.52   20.40
   0   5  -7  753.92   20.30
   0   5   7  769.82   20.10
   0   5  -7  725.93   19.50
   0   5   7  783.22   20.10
   0   5  -7  736.83   19.80
   0   5   7  762.72   20.10
   0   5   7  734.63   19.10
   0  -5   7  719.93   18.90
   0  -5  -7  756.72   20.60
   0  -5  -7  709.63   19.10
   0  -5   7  791.02   20.40
   0  -5   7  757.82   19.40
   0  -5  -7  754.32   20.30
   0  -5  -7  813.22   20.20
   0  -5   7  737.93   19.70
   0  -5   7  746.33   20.20
   0  -5  -7  768.52   20.10
   0  -5   7  751.72   19.90
   0  -5   7  723.13   18.90
   0  -5  -7  772.92   20.20
   0  -5   7  744.43   20.20
   0  -5  -7  761.72   20.30
   0  -5   7  751.82   19.90
   0   5   8  423.66   12.50
   0   5   8  444.56   12.50
   0   5  -8  429.26   11.60
   0   5   8  417.66   12.10
   0   5   8  420.96   12.10
   0   5   8  434.56   11.10
   0   5  -8  447.56   12.50
   0   5   8  437.46   12.10
   0   5   8  440.56   12.20
   0   5  -8  420.66   11.80
   0  -5   8  439.56   12.50
   0  -5   8  425.66   11.10
   0  -5  -8  417.36   12.40
   0  -5  -8  447.36   12.60
   0  -5   8  430.16   12.30
   0  -5   8  433.36   11.90
   0  -5  -8  458.75   12.40
   0  -5   8  427.96   11.50
   0  -5   8  428.36   11.00
   0  -5  -8  440.66   12.20
   0  -5  -8  413.16   11.10
   0  -5   8  426.26   11.80
   0  -5   8  441.16   11.90
   0  -5  -8  433.36   12.80
   0  -5   8  418.56   12.30
   0   5   9  436.06   12.60
   0   5   9  458.35   13.00
   0   5  -9  415.96   12.50
   0   5  -9  461.75   12.90
   0   5   9  461.65   12.50
   0   5  -9  446.26   12.20
   0   5   9  448.36   12.50
   0   5   9  437.66   12.60
   0   5  -9  454.95   12.50
   0   5   9  465.15   13.20
   0   5   9  440.66   11.40
   0  -5  -9  440.26   11.50
   0  -5   9  440.76   12.20
   0  -5  -9  452.55   12.90
   0  -5   9  444.96   12.20
   0  -5  -9  459.45   12.80
   0  -5  -9  408.86   12.80
   0  -5   9  444.96   11.90
   0  -5  -9  447.06   13.30
   0  -5   9  440.36   12.20
   0  -5   9  442.46   12.80
   0  -5   9  452.15   11.50
   0  -5  -9  446.96   12.50
   0  -5   9  445.56   11.60
   0  -5  -9  448.06   13.00
   0  -5   9  439.96   12.80
   0  -5   9  463.15   13.00
   0   5 -10  113.49    5.10
   0   5  10  105.69    4.70
   0   5 -10  119.69    4.60
   0   5 -10  116.89    4.20
   0   5  10  114.19    5.20
   0   5  10  121.19    4.50
   0   5  10  117.49    3.40
   0   5 -10  117.79    4.30
   0   5  10  118.59    5.30
   0   5  10  113.39    4.90
   0   5  10  122.59    4.50
   0  -5 -10  111.39    5.30
   0  -5  10  112.89    5.00
   0  -5 -10  123.09    4.60
   0  -5  10  118.49    5.00
   0  -5  10  121.39    4.10
   0  -5 -10  114.49    4.60
   0  -5 -10  115.99    5.30
   0  -5  10  114.29    4.40
   0  -5 -10  115.29    5.00
   0  -5  10  118.59    4.20
   0  -5  10  115.29    5.00
   0  -5  10  114.99    3.70
   0  -5 -10  118.29    5.00
   0  -5  10  115.99    4.20
   0  -5  10  118.79    3.70
   0  -5 -10  117.79    3.50
   0   5  11   -0.20    1.30
   0   5  11    0.00    0.70
   0   5  11    0.70    1.20
   0   5 -11    1.70    1.60
   0   5  11    2.80    2.20
   0   5  11    0.30    1.70
   0   5 -11    1.80    1.10
   0   5 -11    2.30    2.00
   0   5 -11    2.30    1.40
   0   5  11    0.50    1.90
   0   5  11   -1.70    1.50
   0  -5  11    2.60    1.90
   0  -5  11    0.40    0.90
   0  -5 -11   -1.30    1.40
   0  -5  11    0.40    1.30
   0  -5 -11    1.30    1.90
   0  -5  11    1.10    1.10
   0  -5  11    0.50    1.80
   0  -5 -11    0.70    1.40
   0  -5  11    0.40    1.00
   0  -5  11    0.70    1.80
   0  -5 -11    1.90    2.20
   0  -5 -11    1.30    1.90
   0  -5 -11    0.50    0.70
   0  -5 -11    1.00    1.40
   0  -5 -11    2.10    1.80
   0  -5  11   -0.20    1.10
   0   5 -12    4.60    2.20
   0   5  12    4.10    2.30
   0   5  12    5.60    1.40
   0   5  12    5.90    1.50
   0   5 -12    4.90    1.30
   0   5  12    4.80    0.80
   0   5  12    5.70    1.90
   0   5 -12    4.50    1.50
   0   5 -12    5.20    1.90
   0   5  12    5.90    2.10
   0   5  12    6.20    2.30
   0  -5 -12    3.20    2.50
   0  -5  12    3.60    1.20
   0  -5 -12    2.90    1.60
   0  -5 -12    6.70    2.30
   0  -5  12    5.60    2.00
   0  -5  12    5.10    1.40
   0  -5  12    3.00    2.20
   0  -5 -12    2.20    1.60
   0  -5 -12    4.20    2.00
   0  -5  12    8.20    2.30
   0  -5 -12    5.90    2.00
   0  -5  12    7.00    1.60
   0  -5  12    4.10    1.20
   0  -5  12    5.10    1.20
   0  -5 -12    5.10    0.90
   0  -5  12    5.10    1.30
   0  -5 -12    4.30    1.60
   0   5 -13  504.75   13.70
   0   5 -13  492.85   13.30
   0   5 -13  496.05   14.10
   0   5  13  487.05   14.30
   0   5  13  483.25   12.70
   0   5  13  484.75   13.60
   0   5  13  496.85   14.80
   0   5  13  495.95   14.20
   0   5 -13  487.65   14.70
   0   5  13  497.75   14.80
   0   5  13  503.85   13.60
   0  -5 -13  504.45   13.70
   0  -5  13  477.55   14.70
   0  -5 -13  502.55   15.00
   0  -5 -13  481.45   15.10
   0  -5 -13  494.65   14.50
   0  -5  13  500.55   14.40
   0  -5  13  476.45   13.80
   0  -5 -13  489.55   12.80
   0  -5  13  487.45   14.40
   0  -5  13  498.25   13.30
   0  -5  13  505.55   14.70
   0  -5  13  486.15   13.30
   0  -5 -13  481.85   13.90
   0  -5 -13  502.45   13.80
   0  -5  13  505.45   13.30
   0  -5 -13  492.25   14.40
   0  -5  13  487.75   13.50
   0   5  14   21.90    1.60
   0   5 -14   20.10    2.20
   0   5  14   23.50    2.40
   0   5  14   19.90    2.70
   0   5  14   20.70    2.40
   0   5  14   24.00    3.40
   0   5  14   23.60    3.30
   0   5 -14   19.30    1.90
   0   5 -14   23.10    2.10
   0   5  14   25.40    3.00
   0  -5  14   21.50    2.50
   0  -5  14   22.30    3.10
   0  -5  14   25.70    3.00
   0  -5 -14   20.90    1.80
   0  -5 -14   18.50    2.90
   0  -5  14   20.90    2.90
   0  -5 -14   24.50    3.70
   0  -5  14   18.40    2.10
   0  -5  14   20.90    2.40
   0  -5 -14   19.30    2.90
   0  -5 -14   20.90    3.20
   0  -5 -14   21.20    2.20
   0  -5  14   23.60    2.10
   0  -5  14   26.00    2.80
   0  -5  14   20.40    2.30
   0  -5  14   24.40    3.10
   0  -5 -14   22.10    2.40
   0  -5  14   22.90    2.80
   0   5  15   49.20    3.00
   0   5  15   59.59    4.50
   0   5 -15   55.89    2.80
   0   5  15   45.50    4.60
   0   5  15   54.79    2.40
   0   5 -15   54.99    2.90
   0   5 -15   57.89    3.70
   0   5  15   45.30    3.10
   0   5  15   54.39    4.40
   0   5  15   52.19    4.80
   0   5  15   53.49    4.10
   0   5  15   47.50    4.90
   0  -5 -15   51.79    2.50
   0  -5  15   57.29    2.80
   0  -5  15   47.70    4.20
   0  -5  15   49.30    4.70
   0  -5 -15   56.19    4.60
   0  -5  15   52.79    3.60
   0  -5  15   55.99    4.20
   0  -5 -15   54.29    4.40
   0  -5  15   59.89    2.80
   0  -5 -15   54.29    3.30
   0  -5 -15   54.59    5.30
   0  -5  15   57.79    3.20
   0  -5 -15   52.69    3.40
   0  -5  15   56.19    4.40
   0  -5  15   52.89    3.20
   0  -5  15   58.39    3.40
   0  -5 -15   49.90    4.40
   0  -5  15   52.59    4.20
   0   5 -16   85.79    3.40
   0   5  16   79.39    4.80
   0   5  16   72.69    4.70
   0   5  16   72.79    5.30
   0   5  16   78.39    5.60
   0   5 -16   79.19    4.30
   0   5 -16   81.89    3.40
   0   5  16   82.39    3.10
   0   5  16   87.09    3.70
   0   5  16   75.79    3.60
   0   5  16   76.69    5.50
   0   5  16   86.39    5.80
   0  -5  16   75.59    5.00
   0  -5  16   81.29    4.10
   0  -5 -16   75.09    6.00
   0  -5  16   73.49    4.80
   0  -5  16   81.39    4.00
   0  -5 -16   81.59    5.20
   0  -5 -16   84.39    3.20
   0  -5  16   78.39    3.30
   0  -5  16   75.69    5.10
   0  -5  16   74.79    4.30
   0  -5  16   80.09    3.90
   0  -5  16   73.49    5.40
   0  -5 -16   86.59    5.80
   0  -5  16   75.89    5.50
   0  -5  16   81.19    3.30
   0  -5 -16   77.69    3.90
   0   5  17   22.50    3.20
   0   5  17   21.40    3.70
   0   5 -17   24.10    2.30
   0   5  17   29.00    2.20
   0   5  17   22.20    2.40
   0   5  17   22.40    3.10
   0   5  17   20.90    2.00
   0   5 -17   27.60    2.90
   0   5 -17   20.90    2.30
   0  -5  17   23.30    2.90
   0  -5  17   20.80    3.50
   0  -5  17   20.70    2.10
   0  -5  17   19.70    2.50
   0  -5  17   25.60    4.40
   0  -5  17   22.70    2.50
   0  -5  17   25.20    3.40
   0  -5 -17   23.40    2.90
   0  -5  17   25.40    3.40
   0  -5 -17   22.60    4.00
   0  -5  17   26.90    3.80
   0  -5 -17   22.00    3.60
   0  -5  17   23.40    2.90
   0  -5 -17   22.00    4.10
   0  -5  17   21.70    2.20
   0   5 -18  183.08    5.70
   0   5  18  178.88    7.50
   0   5 -18  179.48    5.70
   0   5  18  167.18    8.20
   0   5  18  181.38    7.50
   0   5  18  167.18    5.90
   0   5  18  171.68    5.70
   0   5 -18  180.08    6.90
   0   5  18  168.98    5.50
   0  -5 -18  171.18    8.40
   0  -5 -18  188.28    6.30
   0  -5  18  180.58    7.70
   0  -5  18  170.08    8.30
   0  -5  18  177.68    7.80
   0  -5  18  185.38    5.50
   0  -5  18  173.48    6.60
   0  -5  18  176.58    7.00
   0  -5  18  174.18    7.50
   0  -5  18  178.08    5.50
   0  -5 -18  180.08    7.90
   0  -5  18  177.28    6.50
   0  -5  18  180.38    6.60
   0   5  19  552.14   17.40
   0   5  19  543.95   14.60
   0   5  19  563.64   14.80
   0   5 -19  558.94   14.80
   0   5  19  545.65   16.60
   0   5  19  557.64   14.90
   0   5 -19  556.34   14.70
   0   5 -19  569.54   16.10
   0   5  19  581.84   16.90
   0  -5  19  556.24   16.20
   0  -5  19  538.95   14.60
   0  -5  19  561.54   15.70
   0  -5  19  562.04   15.80
   0  -5 -19  553.94   15.20
   0  -5  19  547.85   16.70
   0  -5  19  570.74   16.90
   0  -5 -19  545.45   17.00
   0  -5  19  543.75   15.70
   0  -5  19  524.55   16.70
   0  -5  19  560.84   14.60
   0  -5 -19  540.25   17.90
   0   5 -20  564.84   14.90
   0   5  20  569.14   15.10
   0   5 -20  567.94   14.90
   0   5 -20  563.04   16.40
   0   5  20  549.74   14.50
   0   5  20  547.35   17.70
   0   5  20  575.24   17.20
   0   5  20  513.05   16.70
   0  -5  20  547.25   14.60
   0  -5  20  578.24   14.60
   0  -5  20  558.74   16.60
   0  -5  20  562.04   16.10
   0  -5  20  591.04   16.20
   0  -5 -20  556.64   18.30
   0  -5  20  539.55   16.00
   0  -5 -20  586.54   15.30
   0  -5  20  544.85   17.10
   0  -5  20  578.64   17.20
   0  -5  20  563.84   16.00
   0  -5  20  543.15   16.90
   0  -5 -20  551.24   17.40
   0   5  21   49.70    5.50
   0   5  21   45.70    3.20
   0   5 -21   47.10    2.80
   0   5  21   50.49    3.20
   0   5 -21   45.90    2.80
   0   5  21   48.10    5.60
   0  -5  21   50.99    4.40
   0  -5  21   45.90    2.30
   0  -5 -21   64.19    7.10
   0  -5  21   47.70    2.30
   0  -5 -21   45.30    3.30
   0  -5  21   50.39    5.70
   0  -5  21   47.00    4.60
   0  -5  21   53.89    5.20
   0  -5  21   47.00    4.70
   0  -5 -21   49.00    5.90
   0  -5  21   49.99    5.00
   0  -5  21   50.59    4.50
   0  -5  21   43.80    4.80
   0   5  22   52.89    5.70
   0   5  22   53.39    6.00
   0   5  22   47.80    3.30
   0   5 -22   52.49    2.90
   0   5  22   50.89    3.50
   0   5 -22   48.60    2.80
   0  -5  22   48.20    4.70
   0  -5 -22   62.89    7.90
   0  -5  22   55.89    5.50
   0  -5  22   49.99    5.40
   0  -5 -22   47.30    5.80
   0  -5  22   55.59    4.80
   0  -5  22   51.29    5.20
   0  -5 -22   50.89    3.30
   0  -5  22   49.60    5.70
   0  -5  22   55.39    5.00
   0  -5  22   55.79    5.00
   0   5  23   30.30    2.80
   0   5  23   25.00    3.10
   0   5 -23   31.20    2.40
   0   5  23   40.30    5.00
   0   5  23   33.20    5.60
   0   5 -23   28.00    3.10
   0  -5  23   33.80    4.00
   0  -5 -23   35.00    6.10
   0  -5  23   35.20    3.80
   0  -5  23   29.00    3.70
   0  -5  23   32.70    3.80
   0  -5  23   30.90    4.70
   0  -5  23   45.20    5.10
   0  -5 -23   28.90    4.90
   0  -5  23   37.90    4.20
   0   5  24    5.80    4.00
   0   5  24   -0.90    4.30
   0   5  24    4.20    2.20
   0   5 -24    1.20    1.30
   0   5 -24    1.30    1.20
   0  -5  24    3.50    3.00
   0  -5  24    0.20    3.70
   0  -5  24    0.80    3.30
   0  -5 -24    7.00    4.30
   0  -5 -24    8.10    5.10
   0  -5  24    5.10    3.20
   0  -5  24    3.70    3.00
   0   5  25   34.70    5.30
   0   5  25   30.70    3.00
   0   5  25   30.00    5.90
   0  -5  25   32.70    4.90
   0  -5  25   36.90    4.50
   0  -5 -25   30.70    6.40
   0  -5  25   29.50    4.10
   0  -5  25   25.60    4.90
   0  -5  25   31.90    4.10
   0  -5 -25   37.60    5.60
   0   5  26   19.70    3.20
   0   5  26   16.90    5.00
   0   5  26   14.20    5.70
   0  -5  26   20.10    5.00
   0  -5  26   16.80    3.80
   0  -5  26   20.00    4.80
   0  -5 -26   23.20    6.40
   0  -5 -26   13.80    5.30
   0  -5  26   16.40    3.80
   0  -5  26   11.80    4.20
   0   5  27    9.30    4.70
   0   5  27   -0.90    5.10
   0  -5  27    2.70    3.60
   0  -5 -27    0.50    6.20
   0  -5  27    3.60    4.30
   0  -5  27    3.10    4.70
   0  -5 -27    6.60    5.30
   0  -5  27   -7.60    4.40
   0  -5  27    8.30    4.00
   0   5  28   -0.10    4.60
   0   5  28   -0.30    5.60
   0  -5  28    0.60    4.10
   0  -5  28    2.20    5.00
   0  -5  28    1.70    3.80
   0  -5 -28   10.40    5.60
   0  -5 -28   -7.40    6.10
   0  -5  28   11.10    4.20
   0  -5  28   -3.50    4.80
   0   5  29   25.40    5.50
   0   5  29    6.00    6.00
   0  -5  29   10.90    4.70
   0  -5  29   10.60    4.70
   0  -5  29   18.30    5.70
   0  -5  29   19.70    4.50
   0  -5 -29   23.00    6.40
   0  -5 -29   10.90    7.30
   0  -5  29   16.80    5.50
   0   5  30   -1.10    5.10
   0   5  30   -2.00    6.10
   0  -5  30    6.90    4.30
   0  -5  30   -3.80    5.20
   0  -5  30   -1.40    5.50
   0  -5 -30   -8.00    7.00
   0  -5  30    4.10    4.80
   0  -5  30   -0.60    4.50
   0  -5 -30    0.20    6.80
   0   5  31  -16.10    6.90
   0   5  31    1.10    5.60
   0  -5  31    4.80    5.90
   0  -5 -31   -8.10    7.50
   0  -5  31    4.00    4.60
   0  -5  31   -2.70    4.70
   0  -5  31    5.00    5.80
   0  -5 -31   -3.70    7.40
   0   6   0  437.96   12.30
   0   6   0  424.36   11.30
   0   6   0  413.36   12.00
   0   6   0  428.36   11.80
   0   6   0  433.56   11.70
   0   6   0  415.86   11.50
   0  -6   0  423.46   11.90
   0  -6   0  431.06   11.60
   0  -6   0  447.06   12.30
   0  -6   0  422.36   11.40
   0  -6   0  439.26   11.70
   0  -6   0  420.36   12.10
   0   6  -1   23.70    2.30
   0   6  -1   22.10    2.00
   0   6  -1   24.80    2.50
   0   6   1   25.00    2.00
   0   6   1   20.10    2.10
   0   6   1   23.40    2.40
   0   6   1   23.90    2.60
   0   6  -1   27.10    2.30
   0   6   1   23.40    2.00
   0   6  -1   24.20    2.60
   0   6  -1   22.40    2.30
   0   6  -1   21.70    1.50
   0   6   1   20.70    2.40
   0   6   1   24.90    1.80
   0  -6   1   23.20    2.50
   0  -6   1   21.70    2.30
   0  -6  -1   25.70    2.40
   0  -6  -1   23.00    2.40
   0  -6   1   23.00    1.80
   0  -6  -1   22.60    1.90
   0  -6  -1   22.80    2.50
   0  -6  -1   22.00    2.40
   0  -6   1   25.80    2.20
   0  -6   1   25.10    2.60
   0  -6   1   23.80    1.50
   0  -6  -1   22.90    2.50
   0   6  -2  385.86   11.10
   0   6  -2  384.16   10.80
   0   6   2  387.56   11.00
   0   6   2  394.66   11.30
   0   6  -2  393.86   10.90
   0   6   2  405.16   10.70
   0   6  -2  400.96   11.30
   0   6   2  405.76   10.60
   0   6   2  378.66   10.70
   0   6   2  387.26   11.30
   0   6   2  388.16   11.00
   0   6  -2  383.66   10.00
   0   6  -2  384.16   11.10
   0  -6   2  376.96   10.40
   0  -6  -2  405.46   11.30
   0  -6   2  385.86   11.20
   0  -6  -2  376.16   11.10
   0  -6   2  400.66   10.90
   0  -6   2  384.66   10.80
   0  -6  -2  392.16   10.50
   0  -6   2  382.56   10.10
   0  -6  -2  389.66   11.30
   0  -6   2  373.56   11.10
   0  -6   2  404.06   11.00
   0  -6  -2  379.56   10.70
   0  -6   2  381.16   11.20
   0  -6  -2  371.86   11.10
   0  -6  -2  380.46   10.70
   0   6   3   17.20    2.10
   0   6   3   20.00    2.30
   0   6   3   15.80    1.80
   0   6  -3   17.40    2.10
   0   6   3   19.10    2.00
   0   6  -3   11.10    1.90
   0   6  -3   19.70    2.20
   0   6  -3   18.10    2.00
   0   6  -3   15.50    0.90
   0   6   3   17.10    2.10
   0   6   3   12.20    2.10
   0   6  -3   16.20    2.00
   0   6   3   15.20    1.70
   0   6  -3   16.90    1.00
   0   6  -3   19.50    1.80
   0  -6  -3   18.50    1.90
   0  -6   3   13.40    1.90
   0  -6  -3   18.10    1.90
   0  -6  -3   12.90    2.00
   0  -6   3   15.20    1.90
   0  -6   3   15.20    1.90
   0  -6  -3   21.60    2.20
   0  -6   3   21.30    2.20
   0  -6  -3   16.00    2.10
   0  -6  -3   17.50    1.70
   0  -6   3   18.40    1.70
   0  -6   3   18.50    2.10
   0  -6   3   12.00    2.00
   0  -6  -3   13.90    2.10
   0   6  -4   82.29    3.60
   0   6  -4   82.59    3.80
   0   6   4   80.29    3.90
   0   6   4   84.49    3.80
   0   6  -4   80.49    3.10
   0   6   4   84.49    4.00
   0   6   4   82.29    3.70
   0   6   4   79.59    3.50
   0   6  -4   88.39    3.90
   0   6   4   83.09    3.00
   0   6   4   74.19    4.00
   0  -6   4   82.39    3.50
   0  -6  -4   80.09    3.00
   0  -6  -4   82.49    3.70
   0  -6  -4   86.49    4.10
   0  -6   4   90.89    3.90
   0  -6   4   83.09    3.80
   0  -6   4   87.79    3.10
   0  -6   4   81.79    3.90
   0  -6  -4   78.89    3.90
   0  -6   4   81.19    3.80
   0  -6   4   79.49    3.70
   0  -6  -4   80.79    3.90
   0  -6  -4   81.79    4.10
   0  -6  -4   79.89    3.60
   0   6   5   53.69    3.40
   0   6  -5   47.30    3.00
   0   6   5   45.50    2.90
   0   6   5   47.10    2.10
   0   6  -5   48.80    2.40
   0   6  -5   50.59    3.40
   0   6  -5   47.70    2.80
   0   6   5   51.59    3.10
   0   6   5   57.39    3.40
   0   6   5   47.90    2.80
   0   6   5   48.90    3.10
   0  -6  -5   46.40    3.30
   0  -6  -5   50.99    3.10
   0  -6   5   54.39    3.40
   0  -6   5   50.79    3.10
   0  -6  -5   44.20    3.10
   0  -6   5   49.60    2.80
   0  -6  -5   51.79    2.20
   0  -6   5   55.59    2.40
   0  -6   5   49.70    3.20
   0  -6   5   45.70    3.00
   0  -6  -5   47.60    3.10
   0  -6  -5   50.59    3.30
   0  -6  -5   51.29    3.30
   0  -6   5   49.90    3.20
   0   6  -6  403.06   11.40
   0   6   6  421.06   11.90
   0   6   6  415.46   11.80
   0   6   6  403.16   11.80
   0   6   6  397.26   11.60
   0   6   6  410.66   10.70
   0   6   6  405.46   11.60
   0   6  -6  407.96   11.00
   0   6  -6  393.66   11.80
   0   6   6  400.66   11.80
   0   6  -6  403.56   11.60
   0  -6   6  434.96   12.00
   0  -6  -6  416.86   11.90
   0  -6   6  407.46   11.30
   0  -6  -6  406.06   11.90
   0  -6  -6  395.76   10.70
   0  -6  -6  406.26   12.20
   0  -6   6  394.36   11.80
   0  -6   6  402.66   11.60
   0  -6  -6  424.26   11.90
   0  -6   6  400.56   10.90
   0  -6   6  410.96   11.80
   0  -6  -6  408.06   11.80
   0  -6   6  404.86   11.60
   0  -6  -6  421.66   11.90
   0  -6  -6  417.26   11.70
   0   6   7  485.05   12.30
   0   6  -7  481.75   13.70
   0   6   7  474.35   13.30
   0   6  -7  460.95   13.20
   0   6   7  461.05   13.40
   0   6   7  495.85   13.50
   0   6   7  496.65   13.60
   0   6   7  466.15   13.60
   0   6  -7  448.66   12.80
   0   6  -7  456.85   13.00
   0   6   7  504.95   13.40
   0  -6  -7  467.45   13.50
   0  -6   7  469.15   13.20
   0  -6   7  478.35   13.60
   0  -6  -7  464.25   13.60
   0  -6  -7  471.45   13.50
   0  -6  -7  471.15   12.30
   0  -6  -7  489.75   13.40
   0  -6   7  484.45   13.70
   0  -6  -7  485.15   13.50
   0  -6  -7  466.85   13.90
   0  -6   7  477.35   12.60
   0  -6  -7  466.95   13.60
   0  -6   7  473.15   13.60
   0  -6   7  480.85   13.30
   0  -6   7  471.05   13.00
   0   6  -8   -1.20    1.80
   0   6   8    0.90    1.50
   0   6   8    0.50    1.80
   0   6  -8   -0.70    1.20
   0   6   8   -1.60    1.20
   0   6  -8    1.80    1.50
   0   6   8    1.10    1.90
   0   6   8    0.40    1.60
   0   6   8   -0.10    1.60
   0   6   8   -0.40    0.70
   0  -6  -8   -1.80    1.80
   0  -6   8    1.50    1.40
   0  -6   8   -0.80    1.90
   0  -6   8    1.80    1.30
   0  -6  -8    1.20    1.60
   0  -6  -8    1.40    1.90
   0  -6   8   -1.10    1.80
   0  -6   8   -0.30    1.60
   0  -6  -8   -0.90    1.50
   0  -6  -8   -0.50    0.70
   0  -6   8   -0.60    1.00
   0  -6  -8    1.00    1.50
   0  -6  -8   -0.60    1.70
   0  -6   8    0.80    1.30
   0  -6  -8   -0.70    1.40
   0   6   9  116.79    3.40
   0   6  -9  111.19    5.20
   0   6   9  127.49    4.80
   0   6   9  116.59    5.20
   0   6  -9  118.89    4.50
   0   6  -9  116.39    4.20
   0   6   9  122.09    5.00
   0   6   9  117.89    4.90
   0   6   9  115.39    4.80
   0   6  -9  113.09    4.60
   0   6   9  117.19    5.30
   0  -6   9  115.79    5.30
   0  -6   9  120.59    4.00
   0  -6   9  113.59    4.50
   0  -6   9  115.99    5.20
   0  -6  -9  123.79    4.90
   0  -6   9  113.99    4.50
   0  -6   9  116.29    4.90
   0  -6   9  119.59    4.40
   0  -6  -9  112.09    3.50
   0  -6   9  112.19    3.20
   0  -6  -9  120.49    5.10
   0  -6  -9  119.19    5.20
   0  -6  -9  116.89    5.70
   0  -6  -9  117.99    4.90
   0  -6   9  117.19    3.20
   0  -6  -9  118.19    5.10
   0   6  10   39.80    3.50
   0   6  10   35.20    2.90
   0   6 -10   37.70    2.70
   0   6  10   34.30    3.10
   0   6 -10   34.50    3.00
   0   6  10   35.10    1.50
   0   6  10   38.70    3.70
   0   6  10   33.20    3.00
   0   6 -10   36.40    2.70
   0   6 -10   30.40    3.60
   0   6 -10   29.40    2.50
   0   6  10   29.00    2.90
   0  -6  10   37.00    2.70
   0  -6  10   36.10    3.30
   0  -6  10   34.50    3.40
   0  -6 -10   32.00    3.30
   0  -6 -10   32.30    2.90
   0  -6  10   34.30    1.60
   0  -6 -10   29.80    3.40
   0  -6 -10   33.80    1.60
   0  -6  10   35.20    2.60
   0  -6 -10   34.20    3.10
   0  -6  10   32.40    3.50
   0  -6  10   37.10    2.70
   0  -6 -10   39.60    4.10
   0  -6 -10   34.90    3.60
   0  -6  10   34.60    1.50
   0   6 -11   21.50    2.20
   0   6  11   25.40    3.10
   0   6 -11   24.00    2.60
   0   6  11   25.60    2.90
   0   6 -11   25.20    3.20
   0   6  11   31.10    3.70
   0   6  11   32.90    3.40
   0   6  11   22.90    2.70
   0   6 -11   26.30    2.50
   0   6  11   23.20    2.40
   0   6  11   25.10    1.30
   0   6 -11   26.50    2.50
   0  -6  11   25.20    1.60
   0  -6 -11   29.90    3.00
   0  -6 -11   26.00    3.20
   0  -6  11   25.60    2.10
   0  -6  11   24.10    2.50
   0  -6  11   26.50    1.60
   0  -6  11   24.30    2.40
   0  -6 -11   26.20    3.00
   0  -6  11   28.80    3.10
   0  -6  11   26.00    2.50
   0  -6 -11   27.40    3.50
   0  -6  11   25.70    3.00
   0  -6 -11   26.40    2.90
   0  -6  11   24.70    2.90
   0  -6 -11   25.60    2.90
   0  -6 -11   24.90    1.50
   0   6 -12    6.70    2.10
   0   6  12    4.30    2.50
   0   6  12    4.20    1.70
   0   6  12    7.30    2.10
   0   6 -12    8.00    2.60
   0   6 -12    5.90    1.50
   0   6  12    6.00    0.80
   0   6 -12    7.20    1.70
   0   6  12    5.80    2.50
   0   6 -12    3.90    1.60
   0   6  12    4.40    1.60
   0   6  12    8.00    2.30
   0  -6  12    4.70    1.00
   0  -6  12    8.80    2.60
   0  -6  12    6.30    1.10
   0  -6  12    4.60    1.50
   0  -6 -12    6.90    1.80
   0  -6 -12    3.10    3.30
   0  -6  12    5.00    1.70
   0  -6  12    5.60    2.40
   0  -6 -12    8.20    2.50
   0  -6  12    5.10    2.20
   0  -6  12    4.90    1.40
   0  -6 -12    5.60    2.50
   0  -6 -12    5.40    2.80
   0  -6  12    6.90    1.50
   0  -6 -12    5.40    2.20
   0  -6 -12    6.20    0.90
   0   6  13   49.30    3.40
   0   6 -13   54.69    3.90
   0   6 -13   60.39    4.60
   0   6 -13   52.19    3.20
   0   6 -13   53.19    3.10
   0   6  13   49.90    4.50
   0   6  13   51.09    4.70
   0   6 -13   41.80    3.10
   0   6  13   49.99    3.20
   0   6  13   51.19    3.80
   0   6  13   49.90    1.90
   0   6  13   54.29    4.00
   0  -6  13   50.69    3.10
   0  -6 -13   56.59    4.30
   0  -6  13   50.49    2.60
   0  -6 -13   48.10    4.30
   0  -6 -13   47.60    3.50
   0  -6  13   45.20    2.40
   0  -6  13   55.19    4.40
   0  -6 -13   58.49    4.70
   0  -6  13   53.59    3.00
   0  -6  13   53.79    3.00
   0  -6 -13   50.49    4.60
   0  -6  13   56.09    4.30
   0  -6 -13   55.29    3.70
   0  -6  13   44.40    3.70
   0  -6 -13   52.79    2.10
   0  -6  13   54.79    3.40
   0   6  14   64.59    4.30
   0   6  14   61.39    2.20
   0   6  14   57.49    5.10
   0   6  14   64.99    3.70
   0   6  14   64.79    4.20
   0   6 -14   69.09    3.40
   0   6 -14   60.59    3.50
   0   6  14   62.19    4.80
   0   6 -14   65.09    3.70
   0   6  14   64.29    5.10
   0   6 -14   58.09    4.30
   0   6  14   58.49    3.50
   0   6 -14   66.89    5.20
   0  -6  14   58.99    4.20
   0  -6  14   59.39    2.90
   0  -6  14   67.39    3.00
   0  -6 -14   61.89    5.10
   0  -6 -14   63.99    5.10
   0  -6  14   68.99    3.40
   0  -6  14   65.69    5.10
   0  -6 -14   51.89    4.70
   0  -6 -14   60.79    4.80
   0  -6  14   62.19    3.70
   0  -6 -14   65.19    4.00
   0  -6  14   61.19    3.30
   0  -6 -14   64.09    2.40
   0  -6  14   58.09    4.70
   0  -6 -14   57.89    3.80
   0  -6  14   64.99    3.30
   0   6  15  216.38    8.40
   0   6  15  203.48    5.70
   0   6  15  198.08    8.50
   0   6 -15  212.18    6.70
   0   6  15  212.98    8.00
   0   6 -15  205.58    6.80
   0   6  15  194.18    7.00
   0   6  15  206.38    8.60
   0   6 -15  213.28    7.10
   0   6  15  217.98    7.00
   0   6 -15  226.28    7.90
   0   6  15  199.38    7.80
   0   6 -15  213.08    8.50
   0  -6  15  205.88    8.50
   0  -6  15  203.98    8.50
   0  -6  15  212.18    6.70
   0  -6 -15  204.68    5.80
   0  -6 -15  194.78    7.20
   0  -6  15  212.88    6.70
   0  -6  15  205.68    7.20
   0  -6  15  201.68    7.90
   0  -6  15  200.78    7.80
   0  -6  15  211.48    8.00
   0  -6 -15  211.58    8.40
   0  -6  15  208.28    6.50
   0  -6  15  212.58    6.80
   0  -6 -15  196.28    8.10
   0  -6  15  207.08    6.50
   0  -6 -15  214.98    9.10
   0  -6 -15  210.48    7.40
   0  -6 -15  215.78    8.50
   0   6 -16  128.29    5.30
   0   6  16  128.49    6.00
   0   6  16  124.39    5.00
   0   6 -16  126.89    4.80
   0   6  16  118.19    6.10
   0   6  16  118.39    3.70
   0   6  16  116.49    6.80
   0   6 -16  115.69    4.60
   0  -6  16  119.49    4.60
   0  -6  16  127.09    5.00
   0  -6  16  119.39    6.10
   0  -6 -16  131.39    6.50
   0  -6 -16  118.89    5.30
   0  -6  16  113.89    5.90
   0  -6  16  120.89    4.60
   0  -6  16  125.69    4.60
   0  -6 -16  126.09    7.30
   0  -6  16  107.89    6.30
   0  -6  16  123.69    6.90
   0  -6  16  116.89    4.70
   0  -6 -16  127.69    7.00
   0  -6  16  123.49    5.30
   0   6  17  261.17    9.40
   0   6  17  257.67    7.20
   0   6  17  273.57    8.30
   0   6 -17  267.87    8.10
   0   6  17  273.67   10.30
   0   6 -17  262.07    8.00
   0   6 -17  276.87    8.80
   0   6  17  268.47    9.70
   0   6  17  264.47    7.30
   0  -6  17  269.57    9.80
   0  -6  17  254.27    9.50
   0  -6  17  261.27    8.10
   0  -6 -17  253.77    9.80
   0  -6  17  255.87    8.40
   0  -6  17  256.57    7.90
   0  -6  17  250.97    8.80
   0  -6  17  266.67    8.00
   0  -6 -17  270.77   10.40
   0  -6  17  270.07    9.70
   0  -6  17  256.97    8.20
   0  -6  17  268.27   10.90
   0  -6 -17  251.07   10.40
   0   6  18   52.09    5.00
   0   6  18   40.30    2.30
   0   6 -18   41.30    3.20
   0   6 -18   43.20    4.00
   0   6  18   40.50    5.00
   0   6  18   39.70    3.30
   0   6  18   45.10    4.70
   0   6 -18   46.30    3.10
   0   6  18   39.40    2.30
   0  -6  18   45.20    3.00
   0  -6  18   43.30    3.50
   0  -6  18   48.10    4.70
   0  -6 -18   39.10    3.80
   0  -6  18   47.50    3.00
   0  -6  18   45.40    5.10
   0  -6 -18   50.69    5.20
   0  -6  18   43.40    4.10
   0  -6  18   48.80    3.60
   0  -6 -18   52.89    6.40
   0  -6  18   49.70    3.70
   0  -6  18   48.20    4.90
   0   6  19  743.53   20.80
   0   6  19  704.93   18.30
   0   6  19  718.23   20.50
   0   6 -19  704.83   18.80
   0   6 -19  697.43   18.90
   0   6  19  710.83   21.50
   0   6  19  688.13   18.20
   0   6  19  720.73   19.00
   0   6 -19  720.83   19.90
   0  -6  19  740.13   18.80
   0  -6  19  704.53   18.70
   0  -6  19  692.53   19.90
   0  -6  19  722.63   20.90
   0  -6  19  680.33   20.60
   0  -6 -19  713.63   19.40
   0  -6 -19  686.83   21.90
   0  -6  19  713.53   19.30
   0  -6 -19  723.43   21.00
   0  -6  19  692.83   19.40
   0  -6  19  697.13   19.20
   0  -6  19  694.23   20.60
   0   6  20    9.70    3.60
   0   6  20   16.40    1.60
   0   6 -20   20.80    3.20
   0   6 -20   16.50    2.10
   0   6  20   15.10    4.30
   0   6  20   18.90    2.10
   0   6 -20   15.50    2.10
   0   6  20   17.70    2.10
   0  -6  20   17.70    1.90
   0  -6  20   14.40    2.70
   0  -6 -20   20.20    2.80
   0  -6  20   18.40    3.70
   0  -6  20   15.40    3.10
   0  -6  20   21.60    3.80
   0  -6  20   12.30    3.80
   0  -6 -20   12.40    4.50
   0  -6 -20    6.90    3.80
   0  -6  20   16.30    1.90
   0  -6  20   21.10    2.80
   0  -6  20   16.10    2.70
   0   6  21   33.60    4.40
   0   6 -21   32.80    3.90
   0   6 -21   35.50    3.90
   0   6  21   28.80    2.60
   0   6  21   30.40    4.70
   0   6  21   31.40    2.40
   0   6  21   30.90    2.60
   0   6 -21   32.80    3.00
   0  -6  21   34.60    4.50
   0  -6 -21   38.20    3.80
   0  -6 -21   27.80    5.30
   0  -6 -21   30.30    4.50
   0  -6  21   31.80    2.60
   0  -6  21   34.30    3.80
   0  -6  21   36.30    3.60
   0  -6  21   32.10    3.90
   0  -6  21   32.70    3.40
   0  -6  21   33.30    4.00
   0  -6  21   32.90    4.50
   0  -6  21   29.70    2.60
   0   6 -22    1.50    1.70
   0   6 -22    1.30    1.80
   0   6  22    2.70    1.50
   0   6  22    3.10    3.70
   0   6  22    2.80    3.90
   0  -6  22    3.10    2.70
   0  -6  22   -1.00    3.60
   0  -6  22    2.70    2.50
   0  -6  22    5.40    2.80
   0  -6  22    9.40    3.60
   0  -6  22    2.00    2.40
   0  -6  22    2.20    2.80
   0  -6 -22   -1.10    2.20
   0  -6 -22    8.90    5.10
   0  -6  22    2.00    1.40
   0  -6 -22    3.80    3.90
   0  -6  22    2.20    1.40
   0   6  23   89.19    4.20
   0   6 -23   90.19    4.00
   0   6  23  105.79    8.20
   0   6  23  100.99    7.20
   0   6 -23   92.69    4.10
   0  -6  23   87.39    6.00
   0  -6  23   89.89    5.40
   0  -6  23   86.49    6.70
   0  -6 -23  105.69    9.20
   0  -6 -23   86.29    4.70
   0  -6 -23   87.69    7.30
   0  -6  23   74.89    5.80
   0  -6  23   87.49    3.40
   0  -6  23   91.79    5.90
   0  -6  23   93.39    7.90
   0  -6  23  100.29    5.80
   0  -6  23   97.99    3.40
   0   6  24   13.50    4.60
   0   6  24    2.00    1.90
   0   6 -24    5.00    1.80
   0   6  24    7.70    5.00
   0   6 -24    4.90    1.80
   0  -6  24    2.80    3.20
   0  -6 -24    2.60    4.40
   0  -6  24    8.60    3.90
   0  -6 -24    4.10    5.40
   0  -6  24    6.90    3.20
   0  -6  24    4.70    4.40
   0  -6  24    2.80    2.90
   0   6  25    2.80    4.50
   0   6 -25   -0.40    1.70
   0   6 -25    1.20    1.70
   0   6  25   -1.10    5.10
   0  -6 -25    0.90    5.60
   0  -6  25   -2.90    3.10
   0  -6  25    1.20    4.40
   0  -6  25   -5.30    3.00
   0  -6  25   -1.30    4.00
   0  -6  25    0.20    3.40
   0  -6 -25    7.40    4.60
   0   6  26    2.20    5.40
   0   6 -26    2.40    1.60
   0   6  26    1.00    4.50
   0  -6  26    5.90    5.10
   0  -6  26   -1.80    3.80
   0  -6  26    6.80    4.60
   0  -6  26   -0.70    3.40
   0  -6  26    5.00    3.40
   0  -6 -26   -2.00    5.70
   0  -6 -26    1.70    5.80
   0   6  27   21.50    5.10
   0   6  27   25.60    6.30
   0  -6 -27   17.10    6.50
   0  -6  27   20.20    4.70
   0  -6 -27   15.50    5.70
   0  -6  27   27.50    4.30
   0  -6  27   22.90    5.50
   0  -6  27   26.60    4.30
   0  -6  27   23.40    5.70
   0   6  28   15.50    5.30
   0   6  28   15.80    6.30
   0  -6 -28   21.60    6.50
   0  -6  28   21.70    4.80
   0  -6  28   18.00    5.70
   0  -6  28   16.60    4.30
   0  -6 -28   12.20    6.80
   0  -6  28   14.70    5.50
   0   6  29   -5.80    6.00
   0   6  29    9.20    5.60
   0  -6  29    7.30    4.70
   0  -6 -29   -4.40    6.10
   0  -6 -29   -4.30    6.30
   0  -6  29    3.60    4.10
   0  -6  29    0.50    5.20
   0  -6  29   -1.10    5.30
   0   6  30   15.00    6.60
   0   6  30   -1.20    5.60
   0  -6  30    0.10    4.80
   0  -6  30    9.90    5.70
   0  -6  30    0.50    5.30
   0  -6 -30    4.20    7.20
   0  -6 -30    1.20    7.30
   0   7   0    2.90    1.70
   0   7   0    2.70    1.00
   0   7   0    2.00    1.40
   0   7   0    1.60    1.40
   0   7   0    0.70    1.70
   0   7   0    2.80    1.30
   0   7   0    2.20    1.70
   0  -7   0    2.50    1.70
   0  -7   0    3.30    1.70
   0  -7   0    0.70    1.70
   0  -7   0    2.00    1.70
   0  -7   0    0.90    1.00
   0  -7   0    2.20    1.30
   0  -7   0    4.60    1.40
   0   7   1  130.69    5.30
   0   7  -1  128.29    4.50
   0   7   1  128.79    5.10
   0   7  -1  125.79    5.20
   0   7  -1  133.79    5.10
   0   7   1  133.09    4.40
   0   7  -1  131.79    4.90
   0   7   1  125.19    5.20
   0   7   1  128.89    5.10
   0   7  -1  131.09    5.40
   0   7  -1  128.99    4.00
   0   7  -1  135.59    4.90
   0   7   1  122.79    4.50
   0   7   1  125.39    4.90
   0  -7   1  141.19    5.00
   0  -7   1  133.69    4.50
   0  -7   1  133.69    5.20
   0  -7  -1  125.99    5.00
   0  -7  -1  123.39    4.40
   0  -7  -1  131.69    5.30
   0  -7  -1  132.19    4.70
   0  -7  -1  124.59    5.00
   0  -7   1  125.99    4.80
   0  -7   1  132.49    5.30
   0  -7  -1  134.89    4.60
   0  -7  -1  127.79    5.40
   0  -7   1  131.49    4.10
   0  -7   1  127.79    5.00
   0  -7   1  127.89    4.90
   0   7   2   -0.30    1.60
   0   7  -2    0.70    0.70
   0   7  -2    1.10    1.50
   0   7   2    0.40    1.10
   0   7   2    2.50    1.70
   0   7  -2    0.30    0.80
   0   7  -2   -0.10    1.20
   0   7  -2    0.40    1.50
   0   7   2    0.00    1.10
   0   7  -2    1.00    1.50
   0   7  -2   -0.30    1.50
   0   7  -2    1.60    1.60
   0   7   2    1.10    1.50
   0   7   2    1.30    1.20
   0  -7   2    2.40    1.20
   0  -7  -2    0.40    1.60
   0  -7  -2    2.50    1.80
   0  -7   2   -0.20    1.50
   0  -7  -2    0.90    1.20
   0  -7   2    0.60    1.40
   0  -7   2    1.60    1.40
   0  -7  -2    0.90    1.60
   0  -7   2    4.10    1.80
   0  -7  -2    0.60    1.60
   0  -7  -2    0.10    1.40
   0  -7   2    1.90    1.70
   0  -7  -2   -0.50    1.30
   0  -7   2    0.90    1.50
   0   7  -3  104.29    3.20
   0   7   3  104.89    4.20
   0   7  -3  106.89    3.90
   0   7   3  112.69    3.90
   0   7   3  114.09    4.70
   0   7   3  111.69    4.60
   0   7  -3  109.79    4.80
   0   7  -3  114.19    4.70
   0   7  -3  104.79    3.10
   0   7   3  116.39    4.90
   0   7   3  108.79    4.90
   0   7  -3  113.09    4.40
   0   7   3  101.59    4.80
   0   7  -3  113.69    4.90
   0  -7   3  112.19    4.80
   0  -7  -3  103.29    4.80
   0  -7  -3  101.99    4.60
   0  -7   3  106.49    4.70
   0  -7  -3  114.49    5.00
   0  -7  -3  110.89    4.70
   0  -7  -3  105.79    4.30
   0  -7   3  108.89    4.70
   0  -7   3  111.89    4.70
   0  -7  -3  106.19    4.30
   0  -7   3  110.99    4.30
   0  -7   3  112.79    4.50
   0   7   4   12.10    1.80
   0   7  -4   16.60    2.40
   0   7   4   13.00    2.30
   0   7  -4    9.90    1.90
   0   7   4   13.80    1.40
   0   7  -4   13.10    2.10
   0   7   4   13.40    2.10
   0   7   4   10.50    1.90
   0   7  -4   12.70    1.60
   0   7   4   11.70    1.90
   0   7  -4   13.80    1.90
   0   7   4   14.30    1.90
   0  -7  -4   12.90    1.50
   0  -7  -4   12.90    1.80
   0  -7   4   12.10    1.90
   0  -7   4   12.90    2.00
   0  -7   4   12.00    1.80
   0  -7  -4   13.90    2.30
   0  -7  -4   17.30    2.30
   0  -7  -4   13.90    2.20
   0  -7  -4   11.20    2.30
   0  -7  -4   11.80    1.80
   0  -7   4   14.70    2.20
   0  -7   4   15.40    1.80
   0  -7   4   11.60    1.90
   0  -7   4   13.70    2.10
   0   7   5   19.00    2.20
   0   7  -5   20.00    2.40
   0   7   5   21.70    2.50
   0   7   5   18.30    2.30
   0   7   5   19.40    1.80
   0   7   5   20.00    2.60
   0   7  -5   15.20    2.10
   0   7   5   15.00    2.10
   0   7  -5   17.10    2.00
   0   7   5   17.20    2.00
   0   7  -5   19.70    2.50
   0   7  -5   16.50    1.70
   0  -7   5   15.00    1.80
   0  -7   5   18.00    1.90
   0  -7  -5   16.90    1.50
   0  -7  -5   15.30    2.10
   0  -7   5   18.10    2.30
   0  -7   5   19.70    2.50
   0  -7  -5   16.70    2.60
   0  -7   5   21.10    2.40
   0  -7  -5   19.10    2.20
   0  -7  -5   19.30    2.40
   0  -7   5   17.80    2.30
   0  -7  -5   18.20    2.50
   0  -7   5   18.50    2.30
   0  -7  -5   16.30    2.30
   0   7   6   -0.50    1.60
   0   7   6    0.00    1.70
   0   7  -6    1.90    1.20
   0   7  -6    1.50    1.80
   0   7  -6   -1.10    1.40
   0   7  -6    1.80    1.70
   0   7   6    1.20    1.70
   0   7   6    1.70    0.90
   0   7   6    3.10    1.60
   0   7   6    2.50    1.60
   0   7   6   -1.20    1.80
   0   7  -6    1.40    1.50
   0  -7  -6    1.50    1.70
   0  -7  -6    1.80    1.90
   0  -7  -6    0.30    2.10
   0  -7   6    0.20    1.60
   0  -7  -6    2.00    1.00
   0  -7  -6    0.00    1.80
   0  -7   6    2.00    1.10
   0  -7   6    2.50    1.50
   0  -7   6    0.50    1.60
   0  -7   6    1.70    1.70
   0  -7   6    2.00    2.00
   0  -7   6    2.50    1.40
   0  -7  -6   -0.30    1.60
   0  -7  -6    3.50    1.90
   0   7   7  113.79    3.60
   0   7  -7  113.19    4.10
   0   7   7  121.19    5.10
   0   7  -7  115.69    4.50
   0   7   7  116.59    5.20
   0   7   7  115.99    4.80
   0   7   7  111.49    4.70
   0   7  -7  107.89    5.20
   0   7   7  114.09    4.90
   0   7  -7  122.59    4.80
   0   7   7  118.69    5.00
   0  -7  -7  103.69    4.80
   0  -7   7  116.69    4.70
   0  -7  -7  105.59    5.00
   0  -7   7  113.49    5.20
   0  -7  -7  108.59    3.60
   0  -7   7  108.39    4.40
   0  -7  -7  113.09    5.20
   0  -7   7  102.79    4.90
   0  -7   7  112.09    4.90
   0  -7   7  109.89    4.00
   0  -7  -7  120.39    5.10
   0  -7   7  114.29    4.80
   0  -7  -7  111.59    5.00
   0  -7  -7  104.49    5.40
   0   7   8   16.60    2.20
   0   7   8   13.10    2.50
   0   7   8   14.50    1.40
   0   7  -8   16.70    2.20
   0   7  -8   12.60    2.30
   0   7   8   15.00    2.20
   0   7  -8   12.30    2.20
   0   7  -8   15.00    1.70
   0   7   8   15.40    2.30
   0   7   8   15.80    2.30
   0   7   8   15.70    2.40
   0   7  -8   12.20    2.00
   0  -7   8   16.30    2.70
   0  -7  -8   11.90    2.50
   0  -7  -8   14.60    1.50
   0  -7  -8   15.70    2.50
   0  -7   8   10.40    2.20
   0  -7  -8   11.20    2.60
   0  -7  -8    9.20    2.10
   0  -7   8   16.30    2.60
   0  -7  -8   13.90    2.30
   0  -7   8   15.20    1.90
   0  -7   8   12.20    2.00
   0  -7  -8   16.90    2.30
   0  -7   8   15.10    2.00
   0   7  -9    1.60    1.70
   0   7   9    3.40    1.80
   0   7   9    5.10    1.80
   0   7   9    2.40    2.00
   0   7  -9   -0.60    1.50
   0   7   9    2.10    0.80
   0   7  -9    2.30    1.50
   0   7   9    3.60    1.90
   0   7  -9    4.60    2.20
   0   7  -9    1.80    1.30
   0   7   9    1.90    1.80
   0   7   9   -0.80    2.10
   0  -7   9    1.10    2.10
   0  -7  -9    1.00    0.90
   0  -7   9    2.20    2.20
   0  -7  -9   -1.30    2.10
   0  -7   9    2.60    1.90
   0  -7  -9    1.00    2.10
   0  -7  -9    6.00    2.30
   0  -7   9    1.20    1.50
   0  -7  -9   -0.50    1.80
   0  -7   9    3.70    1.70
   0  -7  -9    2.30    1.80
   0  -7   9    1.10    1.50
   0  -7   9    3.40    1.30
   0  -7  -9    3.10    2.00
   0   7  10   11.10    2.10
   0   7  10    8.70    2.10
   0   7 -10    6.70    1.80
   0   7  10    8.50    2.20
   0   7 -10   12.60    2.10
   0   7 -10    9.10    2.70
   0   7  10    9.40    1.00
   0   7 -10    7.50    1.90
   0   7  10   12.80    2.60
   0   7  10   12.60    2.70
   0   7 -10    7.90    1.60
   0   7  10   10.20    2.20
   0  -7  10    7.60    1.80
   0  -7 -10    6.90    1.90
   0  -7  10   12.10    1.80
   0  -7  10   11.20    2.60
   0  -7 -10    8.90    1.00
   0  -7  10    8.90    2.40
   0  -7  10    9.90    1.50
   0  -7 -10    8.50    2.40
   0  -7 -10    5.00    2.50
   0  -7 -10    6.20    2.30
   0  -7  10    8.90    1.80
   0  -7  10    7.00    2.40
   0  -7 -10   12.40    2.70
   0   7 -11   11.80    2.20
   0   7 -11   10.40    1.80
   0   7  11    9.90    0.90
   0   7  11   11.70    2.50
   0   7  11   10.50    2.10
   0   7  11   11.30    2.80
   0   7 -11    9.90    1.90
   0   7  11    8.90    2.10
   0   7  11    9.00    2.30
   0   7 -11    4.50    2.50
   0   7  11   10.40    2.70
   0  -7  11   13.00    2.00
   0  -7 -11    9.70    2.10
   0  -7 -11    7.90    2.50
   0  -7  11   15.00    3.00
   0  -7  11   10.10    1.80
   0  -7 -11    8.80    2.60
   0  -7 -11    8.00    2.80
   0  -7  11    9.00    2.50
   0  -7  11   11.90    2.50
   0  -7 -11    9.10    2.70
   0  -7  11   10.20    1.50
   0  -7  11    7.10    1.80
   0   7  12    3.00    2.20
   0   7 -12   -3.90    2.30
   0   7 -12    0.60    1.70
   0   7  12    1.30    0.70
   0   7 -12    1.50    1.50
   0   7  12    0.70    2.30
   0   7 -12   -0.20    2.00
   0   7  12    0.80    2.10
   0   7 -12    2.80    1.60
   0   7  12    3.60    1.80
   0   7  12    1.30    1.90
   0   7  12    3.40    2.60
   0  -7 -12    1.30    0.80
   0  -7  12    1.30    1.60
   0  -7 -12    2.60    2.40
   0  -7 -12    2.00    1.80
   0  -7  12   -0.20    1.60
   0  -7  12    1.50    0.80
   0  -7 -12   -1.70    1.80
   0  -7 -12    1.70    2.50
   0  -7 -12    4.60    2.90
   0  -7  12    4.30    2.40
   0  -7  12    3.70    2.30
   0  -7  12   -1.10    1.30
   0  -7  12    1.50    2.40
   0  -7 -12   -1.00    2.10
   0  -7  12    0.30    1.60
   0  -7  12    1.40    0.70
   0   7 -13    1.40    1.60
   0   7  13    1.00    1.70
   0   7 -13    5.70    2.40
   0   7  13    3.00    2.80
   0   7 -13    2.80    1.80
   0   7  13    4.70    2.40
   0   7  13    3.50    2.00
   0   7  13    3.50    0.70
   0   7  13    1.80    2.70
   0   7  13    2.80    2.40
   0   7 -13    5.10    3.00
   0   7 -13    3.10    1.70
   0   7  13    2.80    2.90
   0  -7 -13    1.70    2.00
   0  -7 -13   -0.20    2.40
   0  -7  13    4.80    1.00
   0  -7 -13    0.60    2.70
   0  -7  13    5.50    0.90
   0  -7  13    3.30    1.60
   0  -7 -13    3.00    0.80
   0  -7  13    5.50    1.60
   0  -7  13    1.60    2.50
   0  -7  13    4.90    3.10
   0  -7 -13    5.80    2.30
   0  -7  13    2.40    1.60
   0  -7  13    1.80    2.30
   0  -7 -13    5.90    3.20
   0  -7 -13    2.90    2.80
   0  -7  13    5.60    1.80
   0   7  14   48.90    1.70
   0   7 -14   49.80    5.40
   0   7  14   47.00    4.10
   0   7 -14   47.30    3.60
   0   7 -14   52.39    5.20
   0   7  14   48.40    4.20
   0   7 -14   53.09    3.50
   0   7  14   49.80    3.70
   0   7 -14   48.80    3.50
   0   7  14   50.09    4.60
   0   7  14   56.29    4.80
   0  -7 -14   55.39    4.80
   0  -7  14   52.99    3.40
   0  -7  14   51.29    3.20
   0  -7  14   50.39    2.40
   0  -7 -14   46.00    4.70
   0  -7 -14   49.10    5.10
   0  -7  14   51.19    4.50
   0  -7  14   50.99    3.70
   0  -7 -14   44.80    4.10
   0  -7  14   49.40    4.70
   0  -7  14   49.40    2.30
   0   7 -15    7.30    2.10
   0   7 -15    2.30    3.50
   0   7 -15    4.70    1.90
   0   7  15    2.50    1.80
   0   7  15    4.50    3.10
   0   7  15    6.40    2.60
   0   7 -15    0.80    2.60
   0   7 -15    3.50    1.70
   0   7  15    0.90    2.30
   0  -7  15    0.30    1.10
   0  -7 -15    2.70    3.20
   0  -7 -15    5.20    3.30
   0  -7 -15    8.70    2.40
   0  -7  15    1.40    1.70
   0  -7  15    2.50    2.90
   0  -7  15    3.30    1.80
   0  -7  15    3.60    1.80
   0  -7  15    6.40    2.80
   0  -7  15    5.20    1.30
   0  -7  15    2.00    1.90
   0  -7 -15    1.00    2.80
   0   7  16  102.09    4.90
   0   7 -16  103.49    4.70
   0   7  16  100.69    6.10
   0   7 -16  107.99    5.10
   0   7 -16  101.39    5.90
   0   7  16   98.39    5.90
   0   7  16  108.49    5.80
   0   7 -16  104.19    4.60
   0  -7  16   96.99    5.80
   0  -7 -16   98.49    6.30
   0  -7  16   89.89    5.80
   0  -7 -16  108.69    5.50
   0  -7  16  107.19    5.00
   0  -7  16  102.79    4.60
   0  -7 -16   94.49    6.10
   0  -7  16   98.99    3.90
   0  -7  16  110.79    6.30
   0  -7  16   95.89    4.60
   0  -7  16  102.69    4.60
   0  -7 -16   92.59    6.60
   0   7  17   13.80    3.70
   0   7 -17    8.40    1.90
   0   7 -17    6.20    2.10
   0   7  17    9.80    3.10
   0   7 -17    9.70    2.50
   0   7  17    7.60    3.70
   0   7  17   11.10    3.20
   0  -7 -17   11.40    3.60
   0  -7  17    6.00    1.80
   0  -7 -17    8.60    2.60
   0  -7 -17    7.40    4.00
   0  -7  17    7.90    2.00
   0  -7  17    7.70    3.10
   0  -7  17   10.30    3.10
   0  -7  17    6.00    2.00
   0  -7  17   13.20    3.50
   0  -7  17    8.60    2.50
   0  -7  17   12.00    2.10
   0   7  18   11.00    3.40
   0   7  18   14.60    2.40
   0   7 -18   14.90    2.20
   0   7 -18   13.30    2.80
   0   7  18    7.90    3.60
   0   7  18   16.60    3.50
   0   7 -18   14.60    2.30
   0  -7  18   17.00    3.70
   0  -7 -18   11.50    3.70
   0  -7  18   10.80    2.00
   0  -7  18   16.70    2.30
   0  -7  18   10.70    2.30
   0  -7 -18   19.60    4.80
   0  -7  18   12.00    3.30
   0  -7 -18   11.70    4.60
   0  -7  18   12.50    2.20
   0  -7  18   15.90    2.10
   0  -7  18   14.50    3.80
   0  -7  18   10.80    2.60
   0   7 -19    1.20    2.00
   0   7 -19    7.20    2.60
   0   7  19    5.60    2.10
   0   7  19    6.00    4.60
   0   7 -19    6.80    2.00
   0   7  19    0.40    5.30
   0  -7  19    6.10    1.90
   0  -7  19    5.00    2.20
   0  -7  19   15.20    4.00
   0  -7  19    8.20    3.20
   0  -7 -19    5.40    2.60
   0  -7  19    6.10    2.00
   0  -7  19    3.90    3.30
   0  -7  19    7.40    2.60
   0  -7 -19    8.40    3.80
   0  -7  19    7.30    1.90
   0  -7  19    3.80    1.90
   0  -7 -19    2.60    4.10
   0   7  20    8.20    3.60
   0   7  20    8.80    2.10
   0   7  20    7.50    4.00
   0   7  20    8.30    1.00
   0   7 -20    9.20    2.20
   0   7 -20    6.80    2.10
   0   7 -20    7.80    3.00
   0  -7  20   11.20    2.60
   0  -7  20    4.70    3.50
   0  -7  20    9.60    2.20
   0  -7  20    7.40    2.70
   0  -7 -20    5.10    3.90
   0  -7  20    0.50    3.80
   0  -7  20    7.80    1.90
   0  -7  20    5.70    2.00
   0  -7  20    2.70    3.50
   0  -7 -20   -1.60    4.60
   0  -7 -20    6.40    2.70
   0  -7  20    4.70    1.90
   0   7 -21   30.00    3.50
   0   7  21   33.10    4.80
   0   7  21   29.40    1.60
   0   7  21   21.10    4.60
   0   7  21   32.30    3.40
   0   7 -21   30.90    3.40
   0   7 -21   36.90    4.00
   0  -7  21   30.60    3.70
   0  -7  21   34.50    3.10
   0  -7 -21   32.10    3.50
   0  -7 -21   27.30    4.90
   0  -7  21   30.20    3.30
   0  -7 -21   21.10    5.30
   0  -7  21   32.10    3.70
   0  -7  21   39.80    4.90
   0  -7  21   37.40    5.10
   0  -7  21   27.10    4.60
   0  -7  21   25.90    3.50
   0  -7  21   32.10    3.10
   0   7 -22   69.49    4.10
   0   7 -22   74.49    4.20
   0   7 -22   75.39    6.10
   0   7  22   56.79    6.40
   0   7  22   64.89    3.90
   0   7  22   58.39    6.70
   0  -7 -22   69.19    5.10
   0  -7  22   71.49    7.10
   0  -7  22   63.49    3.70
   0  -7  22   68.19    5.40
   0  -7 -22   67.99    6.80
   0  -7  22   63.19    3.70
   0  -7  22   76.99    6.60
   0  -7  22   72.39    5.20
   0  -7  22   69.19    5.00
   0  -7  22   65.79    4.60
   0  -7  22   76.59    5.20
   0  -7 -22   59.09    7.20
   0   7 -23   13.60    2.50
   0   7  23   27.00    5.70
   0   7 -23   15.30    2.40
   0   7  23    9.30    4.10
   0  -7 -23   11.70    4.70
   0  -7 -23   15.70    6.20
   0  -7  23   15.70    2.10
   0  -7  23   13.90    3.40
   0  -7  23   15.50    4.40
   0  -7  23   16.40    3.00
   0  -7  23   15.50    2.00
   0  -7  23    8.90    3.30
   0  -7  23    5.10    4.40
   0   7  24   13.50    4.80
   0   7 -24   13.90    2.50
   0   7  24    0.80    5.00
   0   7 -24   13.10    2.40
   0  -7  24   16.30    3.50
   0  -7  24   22.20    5.10
   0  -7  24   20.40    3.20
   0  -7  24   17.40    1.90
   0  -7 -24    4.20    4.80
   0  -7  24   15.70    2.00
   0  -7  24   20.40    5.00
   0  -7 -24   12.00    6.20
   0  -7  24    8.30    3.40
   0   7  25   -1.80    4.80
   0   7 -25   -1.20    2.10
   0   7 -25    3.30    2.20
   0   7  25   -0.70    4.50
   0  -7  25   -2.90    3.30
   0  -7  25    5.80    3.60
   0  -7  25    0.80    4.30
   0  -7 -25    4.30    7.50
   0  -7  25   -1.00    4.80
   0  -7 -25    8.30    6.20
   0  -7  25   -3.40    2.80
   0  -7  25    0.10    1.40
   0   7 -26   70.19    4.10
   0   7 -26   57.09    4.00
   0   7  26   56.79    6.90
   0   7  26   81.79    8.40
   0  -7  26   69.59    5.60
   0  -7  26   56.49    6.10
   0  -7 -26   63.79    7.90
   0  -7  26   56.19    6.70
   0  -7  26   56.39    6.40
   0  -7  26   59.99    7.50
   0  -7 -26   69.09    7.40
   0   7  27    7.50    5.80
   0   7 -27    2.90    2.00
   0   7  27    3.80    5.00
   0   7 -27    5.10    2.10
   0  -7  27    2.00    4.20
   0  -7  27   10.60    5.50
   0  -7  27   11.70    4.10
   0  -7 -27   10.90    5.70
   0  -7 -27    6.30    6.10
   0  -7  27    4.60    5.20
   0   7  28    6.90    5.50
   0   7 -28    7.50    1.80
   0   7  28   11.30    6.60
   0   7 -28    5.20    1.70
   0  -7 -28   15.70    7.10
   0  -7  28    6.40    4.30
   0  -7 -28    0.90    6.30
   0  -7  28   -2.60    4.60
   0  -7  28    1.40    5.30
   0  -7  28    9.70    5.70
   0   7  29   29.00    7.60
   0   7  29   18.00    6.20
   0  -7 -29   30.20    8.10
   0  -7 -29   23.40    7.70
   0  -7  29   19.00    4.90
   0  -7  29   34.70    6.70
   0  -7  29   20.90    5.90
   0   8   0 1681.03   43.50
   0   8   0 1804.52   44.20
   0   8   0 1683.93   44.00
   0   8   0 1704.93   43.80
   0   8   0 1665.23   43.10
   0   8   0 1654.43   42.80
   0   8   0 1695.73   42.80
   0   8   0 1722.43   43.30
   0  -8   0 1662.03   43.30
   0  -8   0 1638.24   43.80
   0  -8   0 1656.73   42.80
   0  -8   0 1678.23   43.30
   0  -8   0 1700.13   43.20
   0  -8   0 1726.93   44.10
   0  -8   0 1762.92   44.10
   0  -8   0 1697.83   43.70
   0   8   1   80.39    4.00
   0   8  -1   77.89    3.00
   0   8   1   73.69    3.60
   0   8  -1   70.49    3.40
   0   8  -1   84.19    4.60
   0   8   1   73.59    4.20
   0   8   1   77.29    3.30
   0   8   1   74.59    3.60
   0   8  -1   77.49    2.90
   0   8  -1   77.09    3.90
   0   8  -1   77.19    4.40
   0   8  -1   77.39    4.00
   0   8   1   83.09    4.40
   0   8  -1   80.19    3.80
   0  -8   1   82.39    4.00
   0  -8  -1   77.89    3.70
   0  -8  -1   76.99    4.40
   0  -8   1   74.49    4.10
   0  -8   1   79.39    4.50
   0  -8  -1   75.39    4.20
   0  -8  -1   70.89    4.00
   0  -8   1   72.69    3.70
   0  -8   1   79.59    4.30
   0  -8  -1   79.79    3.80
   0  -8  -1   73.19    4.50
   0  -8  -1   77.29    3.60
   0  -8   1   76.49    3.50
   0  -8   1   78.19    4.00
   0   8   2   11.80    1.70
   0   8   2   11.20    1.80
   0   8   2   10.50    2.00
   0   8  -2   11.70    2.30
   0   8   2   18.70    2.70
   0   8  -2   16.30    2.60
   0   8   2   13.70    2.40
   0   8  -2   13.10    2.10
   0   8  -2   15.20    1.70
   0   8  -2   15.30    2.10
   0   8   2   17.50    2.70
   0   8  -2   13.70    1.40
   0   8  -2   14.40    1.50
   0  -8  -2   12.80    2.40
   0  -8  -2   14.80    1.90
   0  -8   2   13.40    2.20
   0  -8  -2   14.00    1.80
   0  -8   2   13.30    1.70
   0  -8  -2   11.80    2.40
   0  -8  -2   11.60    2.20
   0  -8  -2   14.60    2.50
   0  -8   2   11.00    2.00
   0  -8   2   11.50    2.30
   0  -8   2   12.20    2.00
   0  -8  -2   15.10    1.90
   0  -8   2   12.70    2.10
   0  -8   2   13.20    2.40
   0   8   3   15.80    2.40
   0   8  -3   16.20    1.80
   0   8   3   12.50    2.60
   0   8   3    9.70    2.70
   0   8   3   12.10    1.90
   0   8  -3   11.50    1.20
   0   8  -3    9.90    2.50
   0   8  -3    9.90    2.10
   0   8  -3   13.90    2.40
   0   8   3   14.40    1.80
   0   8  -3   11.00    1.10
   0   8  -3   15.80    2.20
   0   8   3   12.60    1.90
   0   8   3   11.70    2.20
   0  -8   3   12.30    2.20
   0  -8   3   13.60    2.50
   0  -8   3   11.60    1.90
   0  -8   3   16.50    1.70
   0  -8  -3   11.10    1.80
   0  -8   3   11.10    2.20
   0  -8   3   14.10    2.40
   0  -8  -3    9.90    2.20
   0  -8   3    9.30    2.10
   0  -8  -3   11.70    2.50
   0  -8  -3   14.30    1.80
   0  -8  -3   12.30    1.90
   0  -8  -3   13.90    2.40
   0  -8  -3   10.70    2.40
   0   8  -4  378.46   11.50
   0   8  -4  368.36   10.80
   0   8   4  362.96   10.80
   0   8   4  367.26   11.20
   0   8  -4  366.16   11.40
   0   8   4  379.16   10.40
   0   8  -4  376.96   11.40
   0   8   4  393.76   11.70
   0   8   4  388.16   11.50
   0   8   4  381.06   10.90
   0   8  -4  367.06   10.40
   0   8   4  367.96   11.20
   0  -8   4  362.56   10.80
   0  -8  -4  365.36   11.60
   0  -8   4  377.36   11.20
   0  -8  -4  380.36   11.70
   0  -8  -4  350.76   10.30
   0  -8   4  372.96   10.40
   0  -8  -4  374.96   10.90
   0  -8   4  393.26   11.50
   0  -8   4  371.56   11.40
   0  -8  -4  365.76   11.60
   0  -8  -4  364.26   11.40
   0  -8   4  375.76   11.30
   0  -8   4  381.36   11.50
   0  -8  -4  376.56   11.00
   0   8   5    6.40    2.00
   0   8   5    3.50    1.80
   0   8   5    3.70    1.70
   0   8   5    3.10    2.10
   0   8  -5    0.90    1.30
   0   8  -5    2.60    1.70
   0   8   5    3.50    2.00
   0   8  -5    3.90    2.00
   0   8   5    1.70    1.20
   0   8  -5    4.30    2.00
   0   8  -5    1.00    1.70
   0   8   5    6.40    1.90
   0  -8   5    6.00    2.10
   0  -8  -5    3.90    2.00
   0  -8   5    1.60    2.10
   0  -8  -5    2.00    2.00
   0  -8  -5   -0.60    2.20
   0  -8  -5    8.40    2.30
   0  -8  -5    1.40    1.80
   0  -8   5    3.70    1.30
   0  -8  -5    2.30    1.70
   0  -8   5    3.40    1.70
   0  -8   5    4.30    2.00
   0  -8   5    3.00    1.90
   0  -8   5    2.30    1.70
   0   8  -6   70.69    4.10
   0   8  -6   70.99    3.30
   0   8   6   64.69    3.80
   0   8   6   70.79    3.00
   0   8   6   71.99    4.10
   0   8   6   72.29    4.60
   0   8  -6   67.19    4.40
   0   8  -6   68.69    3.70
   0   8  -6   64.39    4.20
   0   8   6   70.89    4.10
   0   8   6   75.89    4.30
   0   8   6   70.19    4.20
   0  -8   6   75.19    4.40
   0  -8   6   71.99    4.10
   0  -8  -6   67.89    4.00
   0  -8  -6   77.19    4.60
   0  -8  -6   71.69    4.40
   0  -8   6   72.99    4.50
   0  -8   6   73.69    4.30
   0  -8  -6   71.49    4.70
   0  -8  -6   73.29    3.10
   0  -8  -6   64.89    4.00
   0  -8   6   68.09    4.20
   0  -8   6   72.79    3.60
   0  -8  -6   71.99    4.40
   0  -8   6   76.09    3.10
   0   8  -7   37.40    3.20
   0   8   7   28.50    3.30
   0   8   7   33.00    3.30
   0   8   7   33.90    3.50
   0   8  -7   33.00    3.80
   0   8   7   37.60    3.50
   0   8  -7   29.70    2.50
   0   8  -7   34.10    3.30
   0   8  -7   32.70    4.10
   0   8   7   36.80    3.30
   0   8   7   28.20    3.30
   0   8   7   31.70    2.10
   0  -8  -7   32.20    3.50
   0  -8   7   33.10    2.80
   0  -8   7   30.90    3.50
   0  -8   7   34.80    2.40
   0  -8   7   25.50    3.10
   0  -8  -7   36.10    3.50
   0  -8   7   36.20    3.20
   0  -8  -7   31.30    2.10
   0  -8   7   30.00    3.30
   0  -8  -7   32.80    3.50
   0  -8   7   31.30    3.80
   0  -8  -7   34.30    4.10
   0  -8  -7   27.60    3.10
   0  -8  -7   34.00    3.70
   0   8   8   22.70    2.90
   0   8  -8   18.00    2.40
   0   8  -8   22.70    2.40
   0   8   8   18.50    2.40
   0   8   8   22.30    1.80
   0   8  -8   17.40    2.70
   0   8  -8   21.30    2.50
   0   8   8   20.10    2.60
   0   8   8   22.00    3.00
   0   8   8   13.80    2.30
   0   8   8   21.70    2.90
   0  -8   8   17.70    3.00
   0  -8  -8   21.70    3.30
   0  -8   8   18.00    2.40
   0  -8  -8   18.40    2.90
   0  -8   8   21.50    2.30
   0  -8   8   19.50    2.70
   0  -8   8   23.10    2.60
   0  -8  -8   23.50    2.90
   0  -8  -8   21.10    1.90
   0  -8  -8   20.40    2.70
   0  -8   8   20.40    3.00
   0  -8  -8   19.80    2.70
   0  -8  -8   19.30    2.70
   0  -8   8   19.80    2.20
   0   8   9   78.89    5.00
   0   8   9   71.39    4.40
   0   8  -9   71.49    3.50
   0   8   9   64.59    4.20
   0   8  -9   76.49    4.40
   0   8   9   74.69    4.70
   0   8  -9   72.69    4.20
   0   8   9   67.09    4.50
   0   8   9   69.29    2.70
   0   8  -9   79.79    4.70
   0   8   9   76.59    4.40
   0   8  -9   72.89    4.10
   0  -8  -9   70.19    4.60
   0  -8   9   72.49    4.10
   0  -8  -9   72.89    4.60
   0  -8  -9   71.39    4.70
   0  -8   9   73.29    4.40
   0  -8   9   69.99    3.70
   0  -8  -9   67.59    5.30
   0  -8  -9   69.89    4.30
   0  -8   9   67.89    4.20
   0  -8   9   80.79    5.00
   0  -8  -9   77.59    4.90
   0  -8   9   69.79    4.70
   0  -8   9   71.59    3.20
   0   8 -10   36.10    4.00
   0   8  10   27.80    3.50
   0   8  10   32.10    3.30
   0   8 -10   27.90    2.70
   0   8  10   35.70    3.40
   0   8 -10   31.10    3.40
   0   8  10   29.30    1.70
   0   8 -10   27.90    3.40
   0   8 -10   31.90    3.40
   0   8  10   35.20    3.60
   0   8  10   23.90    2.80
   0   8  10   30.70    3.60
   0  -8  10   28.30    3.00
   0  -8 -10   32.10    4.00
   0  -8 -10   33.00    3.50
   0  -8  10   30.80    2.50
   0  -8 -10   22.60    2.90
   0  -8 -10   34.10    3.80
   0  -8 -10   27.50    1.80
   0  -8  10   33.60    4.00
   0  -8  10   31.40    3.80
   0  -8 -10   28.50    3.40
   0  -8  10   31.50    3.40
   0  -8  10   31.00    3.20
   0  -8  10   28.70    3.30
   0  -8 -10   29.60    3.20
   0   8  11  118.19    5.80
   0   8  11  125.39    6.40
   0   8  11  140.89    6.40
   0   8 -11  122.39    5.50
   0   8 -11  132.49    4.90
   0   8  11  132.69    5.70
   0   8  11  124.99    6.30
   0   8 -11  132.49    5.60
   0   8  11  131.29    5.90
   0   8 -11  125.79    5.50
   0   8 -11  126.39    6.30
   0   8  11  127.69    3.80
   0   8  11  124.39    5.90
   0  -8  11  121.69    4.60
   0  -8 -11  126.29    6.10
   0  -8 -11  131.09    6.40
   0  -8 -11  129.79    6.60
   0  -8  11  120.39    6.20
   0  -8  11  123.19    5.50
   0  -8  11  131.79    5.40
   0  -8 -11  129.69    5.90
   0  -8 -11  127.89    3.80
   0  -8  11  116.29    6.00
   0  -8 -11  133.89    6.00
   0  -8  11  125.89    5.20
   0  -8 -11  121.79    6.20
   0  -8  11  129.39    6.30
   0   8  12   69.29    4.50
   0   8  12   77.19    5.30
   0   8  12   71.29    5.30
   0   8  12   67.29    2.30
   0   8 -12   69.99    4.30
   0   8 -12   70.89    4.60
   0   8 -12   72.39    4.20
   0   8  12   58.69    4.70
   0   8 -12   62.49    5.60
   0   8  12   70.09    4.80
   0   8  12   72.59    4.90
   0   8 -12   74.19    3.80
   0  -8 -12   70.29    5.90
   0  -8  12   72.59    5.30
   0  -8 -12   73.39    2.40
   0  -8 -12   64.69    5.30
   0  -8 -12   68.09    4.70
   0  -8 -12   80.09    5.30
   0  -8  12   67.69    4.60
   0  -8  12   70.39    4.00
   0  -8  12   82.39    4.30
   0  -8  12   73.69    4.20
   0  -8  12   73.99    3.50
   0  -8 -12   77.79    5.20
   0   8 -13   80.79    4.80
   0   8 -13   78.79    4.50
   0   8  13   75.69    4.90
   0   8  13   71.79    5.60
   0   8  13   81.49    5.80
   0   8  13   73.29    4.60
   0   8 -13   74.59    4.30
   0   8 -13   76.39    4.10
   0   8  13   71.29    4.70
   0  -8  13   79.79    4.30
   0  -8 -13   77.39    5.80
   0  -8  13   77.09    5.20
   0  -8 -13   64.49    5.40
   0  -8  13   86.79    4.40
   0  -8  13   77.59    5.10
   0  -8 -13   82.29    5.10
   0  -8  13   76.59    4.30
   0  -8 -13   80.89    6.30
   0  -8  13   79.99    3.70
   0   8  14   89.19    5.70
   0   8 -14   91.39    4.70
   0   8  14   77.79    5.30
   0   8  14   88.49    5.60
   0   8  14   89.29    4.90
   0   8 -14  100.99    5.00
   0   8 -14   88.39    5.40
   0   8 -14   91.99    4.40
   0  -8  14   83.99    4.60
   0  -8  14   96.19    5.60
   0  -8  14   81.09    4.60
   0  -8 -14   97.49    5.50
   0  -8 -14   87.39    6.70
   0  -8  14   91.59    4.10
   0  -8 -14   77.39    5.60
   0  -8 -14   80.79    5.80
   0  -8  14   85.19    4.60
   0  -8  14   86.79    5.70
   0  -8  14   88.59    2.70
   0   8 -15   72.59    4.20
   0   8 -15   60.29    4.40
   0   8 -15   69.69    4.20
   0   8  15   58.79    5.70
   0   8  15   67.79    4.40
   0   8 -15   63.19    5.20
   0   8  15   65.19    5.00
   0   8  15   69.39    5.30
   0  -8 -15   75.79    5.10
   0  -8  15   62.39    2.40
   0  -8  15   73.69    4.50
   0  -8 -15   71.99    6.00
   0  -8  15   62.39    5.40
   0  -8 -15   59.19    6.40
   0  -8  15   67.69    5.30
   0  -8 -15   64.39    5.80
   0  -8  15   71.29    4.30
   0  -8  15   71.39    4.20
   0  -8  15   68.79    2.50
   0  -8  15   68.49    3.80
   0   8  16   40.60    5.00
   0   8 -16   43.60    4.10
   0   8  16   49.30    4.10
   0   8  16   46.60    5.10
   0   8 -16   45.50    4.00
   0   8 -16   41.80    3.70
   0   8  16   48.90    5.70
   0   8 -16   45.80    4.40
   0  -8 -16   40.30    4.70
   0  -8  16   47.10    5.00
   0  -8  16   48.20    3.90
   0  -8  16   46.40    4.00
   0  -8  16   43.30    3.70
   0  -8 -16   53.99    6.50
   0  -8 -16   52.49    4.80
   0  -8  16   40.80    2.40
   0  -8  16   48.80    2.20
   0  -8  16   48.90    3.50
   0  -8  16   49.70    5.40
   0   8 -17    6.10    2.20
   0   8  17    1.80    3.40
   0   8  17    2.10    3.00
   0   8 -17    4.80    2.50
   0   8 -17    3.70    3.20
   0   8  17    2.80    2.20
   0   8  17    8.60    3.90
   0   8 -17    4.00    2.00
   0  -8  17    1.00    3.00
   0  -8  17    4.70    3.30
   0  -8  17    3.50    1.40
   0  -8 -17    1.50    4.00
   0  -8  17    3.70    2.00
   0  -8  17    6.00    2.10
   0  -8  17    5.40    1.30
   0  -8 -17    2.80    3.50
   0  -8  17    3.50    3.10
   0  -8  17    3.70    2.10
   0  -8  17   -0.60    2.20
   0  -8 -17    6.70    2.80
   0   8 -18  185.18    7.30
   0   8 -18  192.88    7.10
   0   8  18  178.58    7.70
   0   8  18  162.98    9.80
   0   8  18  172.08   10.40
   0  -8  18  184.38    7.30
   0  -8 -18  173.98    8.90
   0  -8  18  195.38    6.70
   0  -8  18  182.88    8.40
   0  -8  18  191.78    6.90
   0  -8  18  187.38    8.30
   0  -8  18  185.38    5.90
   0  -8 -18  191.68    7.90
   0   8 -19   -1.00    2.00
   0   8 -19    3.20    2.70
   0   8  19    1.10    2.30
   0   8 -19    0.80    2.20
   0   8  19    1.40    3.20
   0   8  19    2.90    3.80
   0  -8  19   -3.60    3.20
   0  -8  19   -1.60    1.90
   0  -8  19   -0.70    2.50
   0  -8 -19    3.30    4.80
   0  -8  19    0.10    2.10
   0  -8  19    5.00    3.40
   0  -8 -19    0.50    2.90
   0  -8  19   -1.60    3.30
   0  -8  19    1.50    2.00
   0  -8 -19    3.70    3.90
   0  -8  19   -2.10    1.60
   0   8 -20   34.50    4.10
   0   8  20   45.90    5.40
   0   8  20   43.20    5.80
   0   8  20   45.90    4.20
   0   8 -20   44.00    4.90
   0   8 -20   41.20    4.00
   0  -8  20   46.00    5.30
   0  -8 -20   43.60    5.20
   0  -8  20   34.20    4.90
   0  -8  20   41.50    3.30
   0  -8  20   39.90    3.90
   0  -8  20   41.00    3.90
   0  -8  20   30.50    4.70
   0  -8 -20   40.90    6.00
   0  -8  20   43.40    4.60
   0  -8  20   45.60    4.20
   0  -8 -20   60.79    6.90
   0  -8  20   50.79    3.30
   0   8  21    1.50    2.40
   0   8  21    0.50    3.60
   0   8 -21    1.80    2.30
   0   8 -21    0.90    2.30
   0   8  21    3.50    4.60
   0   8 -21    2.80    3.10
   0  -8 -21    2.30    4.40
   0  -8  21    4.60    4.30
   0  -8  21    2.30    2.80
   0  -8  21   -0.90    3.70
   0  -8  21    3.40    2.50
   0  -8  21   -1.00    2.00
   0  -8  21    2.40    2.00
   0  -8 -21   -0.40    5.30
   0  -8  21    1.60    2.10
   0   8 -22   -1.40    2.30
   0   8 -22    5.00    3.40
   0   8  22   -3.20    3.70
   0   8 -22   -0.30    2.20
   0   8  22    0.60    4.40
   0  -8  22    3.00    4.50
   0  -8 -22    5.10    4.70
   0  -8  22   -2.40    2.10
   0  -8  22   -0.50    2.20
   0  -8  22    1.10    3.80
   0  -8  22    3.40    3.00
   0  -8  22    2.40    2.10
   0  -8 -22  -10.30    5.30
   0   8 -23    5.20    2.70
   0   8 -23    6.10    2.60
   0   8  23    4.30    4.50
   0   8 -23    3.40    3.80
   0   8  23   -1.30    5.20
   0  -8 -23   12.90    5.60
   0  -8 -23    9.00    4.90
   0  -8  23    9.10    4.10
   0  -8  23    1.20    2.10
   0  -8  23    1.20    2.10
   0  -8  23    7.30    4.80
   0  -8  23    2.20    3.10
   0  -8  23    7.80    3.10
   0  -8  23    3.30    2.40
   0   8 -24   14.20    2.80
   0   8 -24   15.90    3.00
   0   8  24    2.60    5.50
   0   8  24    9.30    4.70
   0  -8 -24   16.40    6.50
   0  -8 -24    9.70    5.40
   0  -8  24   11.60    2.20
   0  -8  24    9.30    4.80
   0  -8  24   11.70    4.70
   0  -8  24   13.60    3.60
   0  -8  24   15.00    2.40
   0  -8  24   15.20    4.20
   0  -8  24   12.40    3.60
   0   8 -25    3.70    2.70
   0   8 -25   -1.30    2.40
   0   8  25   -3.50    4.80
   0   8  25   -2.10    4.30
   0  -8 -25    2.30    6.50
   0  -8  25    1.90    4.30
   0  -8  25    1.20    3.60
   0  -8  25    6.40    3.50
   0  -8  25    6.30    5.20
   0  -8  25    3.80    1.90
   0  -8 -25    1.40    5.30
   0  -8  25    4.30    1.90
   0   8 -26    1.10    2.70
   0   8  26    2.80    5.00
   0   8 -26    2.20    2.50
   0   8  26    8.90    5.80
   0  -8  26    1.00    3.60
   0  -8 -26    9.50    6.90
   0  -8  26    2.20    1.70
   0  -8  26    5.00    1.80
   0  -8  26    2.30    4.90
   0  -8  26    4.50    5.60
   0  -8 -26   -4.40    5.50
   0   8 -27   -3.60    2.90
   0   8  27  -10.90    5.90
   0   8  27    6.40    5.50
   0   8 -27   -1.90    2.30
   0  -8 -27    1.90    7.20
   0  -8  27   -5.80    3.80
   0  -8  27   -2.20    5.10
   0  -8 -27   -0.20    6.10
   0  -8  27    2.10    5.00
   0   8 -28    6.20    2.70
   0   8  28   18.50    7.10
   0   8  28    9.70    5.50
   0   8 -28    5.40    2.30
   0  -8  28   13.10    5.50
   0  -8 -28   24.90    8.30
   0  -8  28   -6.60    5.80
   0  -8  28   -1.10    4.20
   0  -8 -28   12.30    7.00
   0   8 -29    2.80    2.30
   0   8  29   -1.30    7.90
   0  -8  29   11.10    6.10
   0  -8 -29   16.10    7.90
   0  -8 -29   20.10    8.70
   0  -8  29   10.00    5.70
   0   9   0    1.80    2.00
   0   9   0    1.00    1.50
   0   9   0    0.20    2.00
   0   9   0    0.00    1.80
   0   9   0   -1.30    1.20
   0   9   0    1.70    2.20
   0   9   0   -1.30    1.10
   0  -9   0   -1.00    1.80
   0  -9   0    3.70    2.20
   0  -9   0   -0.60    2.40
   0  -9   0    0.60    2.00
   0  -9   0    1.10    1.80
   0  -9   0    1.30    1.60
   0  -9   0    0.60    2.00
   0   9   1   38.40    2.80
   0   9  -1   38.80    3.50
   0   9  -1   37.80    3.70
   0   9   1   44.40    3.90
   0   9   1   30.10    3.80
   0   9  -1   42.80    3.70
   0   9  -1   42.10    4.10
   0   9   1   31.20    3.60
   0   9  -1   35.80    2.90
   0   9   1   41.40    3.50
   0   9  -1   39.20    2.40
   0   9   1   45.80    4.10
   0   9  -1   39.90    2.20
   0   9   1   37.70    3.10
   0  -9  -1   40.30    3.80
   0  -9  -1   43.70    3.10
   0  -9  -1   40.70    3.30
   0  -9   1   41.70    4.10
   0  -9   1   41.30    3.50
   0  -9   1   41.30    3.00
   0  -9   1   35.60    3.20
   0  -9  -1   36.70    3.10
   0  -9   1   41.40    3.80
   0  -9  -1   38.10    3.80
   0  -9   1   40.70    3.60
   0  -9  -1   39.70    4.00
   0  -9  -1   45.30    4.10
   0  -9   1   44.70    4.00
   0   9  -2   16.90    2.60
   0   9   2   18.60    2.10
   0   9   2   19.70    2.30
   0   9  -2   21.20    2.80
   0   9   2   19.30    2.70
   0   9  -2   19.50    1.80
   0   9   2   23.40    2.70
   0   9  -2   22.50    2.50
   0   9   2   18.80    2.90
   0   9  -2   20.00    2.60
   0   9   2   21.50    2.60
   0   9   2   21.50    2.20
   0   9  -2   22.10    3.00
   0   9   2   18.70    2.50
   0  -9   2   19.50    2.70
   0  -9  -2   23.50    3.10
   0  -9  -2   19.50    2.90
   0  -9  -2   23.70    3.00
   0  -9  -2   24.90    2.50
   0  -9   2   19.60    2.70
   0  -9  -2   20.90    2.50
   0  -9   2   22.10    2.90
   0  -9  -2   20.70    2.20
   0  -9   2   24.60    3.00
   0  -9   2   21.70    2.70
   0  -9  -2   25.70    2.80
   0  -9  -2   19.20    2.90
   0  -9   2   23.70    2.20
   0  -9   2   20.40    2.60
   0   9  -3   -0.30    1.80
   0   9   3    5.30    1.70
   0   9  -3    1.70    1.50
   0   9  -3    0.20    0.90
   0   9  -3   -2.30    3.70
   0   9   3    2.00    2.00
   0   9   3    2.00    2.00
   0   9  -3    1.70    2.00
   0   9   3   -1.30    2.20
   0   9   3   -0.10    2.00
   0   9  -3    2.00    2.30
   0   9   3    2.60    1.60
   0   9  -3    3.10    0.80
   0   9   3    2.40    1.50
   0   9   3    2.80    1.80
   0  -9  -3    2.40    1.60
   0  -9   3    2.10    2.10
   0  -9   3    2.00    2.00
   0  -9  -3    4.80    1.70
   0  -9   3    2.70    1.80
   0  -9  -3    1.50    2.10
   0  -9   3    5.50    1.60
   0  -9  -3    1.40    1.60
   0  -9  -3    4.60    2.20
   0  -9  -3    2.10    2.10
   0  -9   3    5.70    2.10
   0  -9  -3    3.70    1.80
   0  -9   3    2.50    2.00
   0  -9   3    2.40    2.10
   0  -9  -3    3.00    2.30
   0   9   4    0.10    1.70
   0   9  -4    3.40    1.90
   0   9  -4    4.80    2.40
   0   9   4   -0.70    2.00
   0   9  -4   -3.60    2.10
   0   9   4   -0.10    1.70
   0   9  -4    2.60    1.50
   0   9   4   -0.10    1.60
   0   9  -4   -0.90    1.90
   0   9   4    3.50    2.40
   0   9   4    0.70    2.10
   0   9   4   -1.20    1.30
   0   9   4    2.40    1.90
   0  -9  -4    4.30    2.40
   0  -9  -4    0.40    1.40
   0  -9   4    0.90    1.40
   0  -9   4   -2.70    1.70
   0  -9   4   -0.10    2.00
   0  -9  -4    1.80    2.30
   0  -9   4   -1.70    2.00
   0  -9   4    1.60    2.00
   0  -9  -4    0.30    1.70
   0  -9  -4    0.80    2.30
   0  -9  -4    0.80    1.60
   0  -9  -4    3.70    2.20
   0  -9   4   -1.40    1.90
   0  -9  -4   -1.40    1.50
   0  -9   4    1.30    2.10
   0   9  -5   40.50    3.60
   0   9   5   42.70    3.60
   0   9  -5   53.29    4.00
   0   9   5   43.40    4.40
   0   9   5   45.90    3.50
   0   9   5   39.20    3.80
   0   9   5   47.50    3.60
   0   9  -5   41.00    4.10
   0   9  -5   46.30    3.10
   0   9  -5   43.20    3.90
   0   9   5   47.10    4.00
   0   9   5   49.99    2.90
   0  -9  -5   46.00    2.90
   0  -9   5   50.99    3.40
   0  -9  -5   40.30    4.30
   0  -9  -5   44.10    3.70
   0  -9   5   43.40    2.80
   0  -9  -5   45.80    3.60
   0  -9   5   41.70    4.00
   0  -9   5   42.50    4.00
   0  -9   5   50.79    4.00
   0  -9  -5   53.49    4.50
   0  -9  -5   49.70    4.20
   0  -9   5   47.30    3.80
   0  -9   5   50.89    3.90
   0   9  -6    5.40    2.40
   0   9   6    8.60    2.30
   0   9  -6    9.00    1.80
   0   9   6    8.30    2.70
   0   9  -6    8.00    2.20
   0   9   6    5.80    2.30
   0   9   6    7.90    2.10
   0   9   6    7.80    2.40
   0   9   6    9.70    2.30
   0   9  -6    7.60    2.70
   0   9   6   10.90    1.60
   0   9  -6    7.90    2.50
   0   9   6    8.00    2.20
   0  -9  -6   12.60    2.40
   0  -9  -6    8.10    1.60
   0  -9   6   11.10    2.50
   0  -9  -6    9.40    2.60
   0  -9   6    8.70    2.60
   0  -9  -6    7.00    2.30
   0  -9   6    7.90    1.60
   0  -9   6    7.40    2.40
   0  -9   6   10.40    2.40
   0  -9  -6    6.70    2.60
   0  -9  -6    9.00    2.30
   0  -9  -6    8.90    2.70
   0  -9   6    7.40    2.00
   0  -9   6    7.20    2.60
   0   9   7   14.80    2.70
   0   9  -7    9.10    2.70
   0   9  -7   15.80    2.00
   0   9   7   13.70    2.50
   0   9  -7   16.90    2.50
   0   9   7   13.90    2.80
   0   9   7   14.10    2.60
   0   9  -7   15.30    2.80
   0   9   7   13.30    2.80
   0   9   7   16.90    2.80
   0   9  -7   16.60    2.70
   0   9   7   14.20    2.40
   0   9   7   13.50    1.70
   0  -9   7   15.40    1.80
   0  -9   7   17.30    2.40
   0  -9   7   14.20    3.00
   0  -9  -7   17.10    2.80
   0  -9  -7   15.40    2.80
   0  -9   7   16.40    2.70
   0  -9   7   13.50    2.90
   0  -9  -7   15.00    3.10
   0  -9   7   14.90    2.60
   0  -9  -7   13.50    2.80
   0  -9  -7   15.80    2.80
   0  -9  -7   10.40    2.40
   0  -9   7   21.50    3.00
   0   9   8    2.80    2.00
   0   9   8    3.90    2.40
   0   9  -8    6.40    2.20
   0   9  -8    5.00    2.30
   0   9   8    7.40    2.50
   0   9   8    4.50    1.30
   0   9   8   -0.30    2.20
   0   9  -8    4.40    2.80
   0   9   8    3.80    2.30
   0   9   8    3.60    2.10
   0   9  -8    0.70    2.30
   0   9   8    7.80    2.50
   0   9  -8    5.10    1.70
   0  -9   8    3.20    2.70
   0  -9   8    3.70    2.20
   0  -9  -8    6.20    2.90
   0  -9   8    4.30    2.20
   0  -9   8    6.30    1.50
   0  -9  -8    7.80    2.50
   0  -9   8    7.10    2.00
   0  -9  -8    2.50    2.40
   0  -9  -8    5.50    3.10
   0  -9   8    5.00    2.50
   0  -9   8    4.00    2.60
   0  -9  -8    3.80    1.30
   0  -9  -8    1.10    2.30
   0  -9  -8    7.40    2.70
   0   9   9   34.30    2.20
   0   9   9   32.90    3.50
   0   9  -9   26.30    3.70
   0   9   9   26.40    3.10
   0   9   9   41.20    4.00
   0   9  -9   30.40    3.20
   0   9   9   34.10    3.90
   0   9   9   31.60    3.90
   0   9   9   36.30    4.20
   0   9  -9   34.00    3.20
   0   9   9   37.50    3.90
   0   9  -9   36.80    2.90
   0  -9  -9   35.60    3.70
   0  -9  -9   29.60    3.50
   0  -9   9   36.40    4.40
   0  -9   9   38.70    3.70
   0  -9   9   33.20    4.20
   0  -9  -9   39.70    4.00
   0  -9   9   34.30    2.70
   0  -9  -9   31.80    3.80
   0  -9   9   33.70    3.40
   0  -9   9   33.00    3.70
   0  -9   9   33.70    3.80
   0  -9  -9   37.10    4.30
   0  -9  -9   32.70    3.50
   0  -9  -9   30.60    2.20
   0   9  10   42.50    4.10
   0   9  10   37.40    4.40
   0   9 -10   43.60    4.10
   0   9 -10   40.80    3.20
   0   9  10   43.80    3.80
   0   9  10   37.80    4.50
   0   9 -10   41.00    4.10
   0   9 -10   44.20    4.10
   0   9  10   41.20    4.10
   0   9  10   40.10    2.20
   0   9  10   44.50    4.60
   0  -9  10   46.60    5.20
   0  -9 -10   41.20    4.00
   0  -9 -10   46.30    4.60
   0  -9  10   38.20    2.90
   0  -9 -10   40.70    2.30
   0  -9  10   43.70    3.40
   0  -9  10   41.40    3.80
   0  -9 -10   49.80    4.80
   0  -9 -10   36.70    4.40
   0  -9  10   44.00    4.60
   0  -9 -10   38.20    4.40
   0  -9 -10   45.90    5.30
   0  -9  10   42.50    4.10
   0  -9  10   40.10    4.40
   0   9 -11   10.20    2.50
   0   9 -11    6.90    2.60
   0   9  11    4.30    2.80
   0   9 -11    5.60    2.20
   0   9  11   -2.20    2.80
   0   9  11    9.70    2.80
   0   9 -11    6.80    2.00
   0   9  11    2.90    3.00
   0   9  11    5.70    2.40
   0   9  11    9.60    2.80
   0  -9 -11    4.30    3.20
   0  -9 -11    5.50    2.60
   0  -9  11    8.10    2.10
   0  -9  11    5.00    2.80
   0  -9  11    5.90    1.60
   0  -9 -11    6.70    1.20
   0  -9  11    4.10    2.20
   0  -9 -11    0.00    2.60
   0  -9  11    6.20    2.20
   0  -9  11   14.10    3.30
   0  -9 -11    4.20    3.00
   0  -9 -11    4.90    3.10
   0   9  12    2.40    3.30
   0   9  12   -1.00    3.00
   0   9  12   -1.10    2.60
   0   9 -12    2.60    2.20
   0   9 -12    2.20    1.90
   0   9 -12   -1.00    2.20
   0   9 -12    1.50    2.50
   0   9  12    2.80    2.20
   0   9  12    1.60    2.60
   0  -9 -12    0.10    3.50
   0  -9  12    4.20    2.10
   0  -9  12    3.40    2.20
   0  -9 -12    2.40    0.90
   0  -9  12    1.30    2.70
   0  -9  12    1.10    2.80
   0  -9  12    1.60    1.70
   0  -9 -12    1.60    0.90
   0  -9  12   -1.00    2.00
   0  -9 -12    1.60    2.60
   0  -9 -12    2.40    3.00
   0  -9 -12    3.30    2.80
   0   9  13  150.48    7.00
   0   9  13  149.09    7.50
   0   9 -13  152.58    5.70
   0   9  13  154.38    6.70
   0   9  13  139.29    6.80
   0   9 -13  147.09    6.80
   0   9 -13  148.89    6.30
   0   9 -13  146.09    6.50
   0  -9  13  148.29    5.40
   0  -9 -13  144.89    8.10
   0  -9  13  136.39    6.20
   0  -9  13  145.39    6.10
   0  -9 -13  139.19    7.40
   0  -9  13  146.39    7.30
   0  -9  13  148.39    6.30
   0  -9  13  143.39    7.10
   0  -9 -13  159.58    7.60
   0   9 -14  104.19    5.30
   0   9  14  111.39    5.70
   0   9  14   93.19    6.60
   0   9 -14   94.59    5.50
   0   9  14   93.59    5.60
   0   9 -14  103.09    6.00
   0   9 -14   97.09    4.80
   0   9  14  103.99    6.10
   0  -9  14  104.29    5.30
   0  -9  14  105.19    6.30
   0  -9 -14   97.49    6.60
   0  -9 -14   96.09    7.30
   0  -9  14  100.89    4.40
   0  -9  14  101.19    5.30
   0  -9 -14   91.79    6.00
   0  -9  14  102.89    5.10
   0  -9  14  112.49    6.60
   0   9  15   45.00    4.30
   0   9 -15   45.50    4.00
   0   9 -15   43.50    5.00
   0   9 -15   40.90    4.10
   0   9 -15   52.29    4.40
   0   9  15   38.80    4.20
   0   9  15   50.99    5.80
   0  -9 -15   46.30    5.80
   0  -9 -15   47.60    5.10
   0  -9  15   50.89    3.50
   0  -9  15   46.20    5.50
   0  -9  15   40.80    4.00
   0  -9  15   44.30    4.20
   0  -9  15   46.10    4.70
   0  -9  15   52.09    4.30
   0  -9 -15   35.70    5.30
   0   9 -16   -1.80    2.60
   0   9 -16    4.20    2.50
   0   9  16    1.40    3.10
   0   9  16    1.30    3.40
   0   9  16    2.40    2.30
   0   9 -16    1.80    3.00
   0   9 -16    5.20    3.30
   0  -9  16    3.40    3.20
   0  -9  16    1.80    5.10
   0  -9 -16    2.00    3.10
   0  -9  16   -1.70    2.50
   0  -9  16    2.40    2.50
   0  -9  16    0.40    1.90
   0  -9 -16    2.40    4.40
   0  -9 -16    3.40    3.70
   0  -9  16    3.60    2.40
   0   9  17    7.20    6.40
   0   9 -17   17.60    3.80
   0   9 -17   15.00    2.90
   0   9 -17   15.70    2.80
   0   9  17   13.70    3.50
   0   9  17   19.90    3.10
   0   9 -17   16.00    2.80
   0  -9  17   18.90    2.50
   0  -9  17   12.10    2.90
   0  -9 -17   22.40    3.70
   0  -9 -17   19.30    4.90
   0  -9  17   15.30    2.80
   0  -9  17   13.30    3.90
   0  -9  17   18.00    2.90
   0  -9  17   13.40    4.10
   0  -9 -17   17.90    4.50
   0   9 -18   12.10    4.00
   0   9  18    3.20    3.50
   0   9 -18    4.30    2.60
   0   9  18    3.20    4.00
   0   9  18    6.80    2.60
   0   9 -18    8.50    2.80
   0   9 -18    4.60    2.40
   0  -9  18    4.20    3.80
   0  -9 -18   11.90    3.50
   0  -9  18   10.10    2.70
   0  -9  18    8.10    1.00
   0  -9  18    5.00    2.80
   0  -9 -18    8.70    4.10
   0  -9  18    4.50    1.00
   0  -9  18    3.90    3.40
   0  -9  18    7.50    2.60
   0  -9 -18    4.10    4.50
   0  -9  18   11.40    3.80
   0  -9  18    9.20    2.30
   0   9  19    9.80    3.90
   0   9 -19   13.20    3.10
   0   9 -19   11.20    2.90
   0   9  19    2.70    4.00
   0   9 -19   10.00    2.70
   0  -9  19   13.40    1.40
   0  -9 -19   14.70    4.40
   0  -9  19   11.30    2.70
   0  -9  19   13.30    3.90
   0  -9  19   13.40    2.80
   0  -9  19    8.20    3.00
   0  -9  19    9.70    4.10
   0  -9 -19    9.40    4.60
   0  -9  19   12.90    4.40
   0  -9  19    8.10    2.40
   0  -9 -19   11.70    5.10
   0   9  20   14.70    5.10
   0   9  20   14.90    4.50
   0   9 -20   18.30    3.20
   0   9 -20   17.70    3.10
   0   9 -20   15.10    3.40
   0  -9 -20   14.30    5.80
   0  -9  20   16.90    2.10
   0  -9  20   25.20    3.10
   0  -9  20   15.40    3.10
   0  -9  20   26.90    4.90
   0  -9  20   18.10    4.80
   0  -9 -20   15.40    4.90
   0  -9  20   19.50    3.40
   0  -9  20   22.00    4.40
   0   9  21    0.20    4.50
   0   9 -21    1.20    3.30
   0   9 -21   -0.70    2.80
   0   9  21   -1.20    4.10
   0   9 -21    2.50    2.60
   0  -9  21    0.20    4.00
   0  -9  21    2.40    2.60
   0  -9  21    2.80    4.60
   0  -9 -21    3.20    5.80
   0  -9  21    1.70    2.50
   0  -9 -21   -0.70    4.50
   0  -9  21    1.40    2.80
   0   9 -22   44.10    4.50
   0   9  22   32.70    5.30
   0   9 -22   38.30    3.80
   0   9 -22   33.80    3.70
   0   9  22   40.40    6.60
   0  -9  22   30.90    5.20
   0  -9  22   30.30    5.50
   0  -9  22   36.40    4.10
   0  -9 -22   45.20    7.00
   0  -9  22   34.80    4.40
   0  -9  22   34.80    3.40
   0   9 -23    1.40    2.70
   0   9  23    7.00    4.90
   0   9 -23   -2.50    3.70
   0   9 -23    4.50    3.10
   0   9  23   -0.90    4.90
   0  -9  23    3.30    2.60
   0  -9  23   -2.60    4.30
   0  -9  23    4.10    3.20
   0  -9  23    6.70    5.00
   0  -9 -23   -2.90    6.00
   0  -9 -23    6.20    5.10
   0  -9  23    3.30    2.60
   0   9 -24   -4.70    3.00
   0   9  24    1.50    4.60
   0   9 -24    1.80    2.80
   0   9  24    8.90    5.80
   0  -9  24    2.60    2.40
   0  -9 -24   10.10    5.70
   0  -9  24    0.40    2.40
   0  -9 -24    1.40    6.30
   0  -9  24    0.30    3.40
   0  -9  24    0.10    4.60
   0  -9  24    3.60    3.30
   0  -9  24    5.40    4.80
   0   9  25   -3.90    4.40
   0   9  25    4.10    6.00
   0   9 -25    3.30    2.80
   0   9 -25   -0.60    4.00
   0  -9  25   -4.30    3.60
   0  -9  25   -0.20    4.80
   0  -9 -25   -0.10    6.60
   0  -9  25    0.80    2.30
   0  -9  25    2.20    2.20
   0  -9 -25    5.20    6.00
   0  -9  25   -0.30    3.80
   0  -9  25    4.90    4.80
   0   9  26   28.80    6.60
   0   9  26   19.50    5.90
   0   9 -26   22.90    3.30
   0  -9  26   26.90    6.40
   0  -9  26   23.10    2.80
   0  -9 -26   21.40    6.90
   0  -9 -26   30.50    8.30
   0  -9  26   29.60    3.60
   0  -9  26   14.20    5.40
   0  -9  26   20.00    4.50
   0   9  27   33.90    6.20
   0   9  27   39.00    8.00
   0   9 -27   29.40    3.60
   0  -9  27   40.90    5.80
   0  -9  27   42.50    7.20
   0  -9 -27   36.50    7.80
   0  -9  27   21.50    5.70
   0  -9 -27   30.80    8.40
   0  -9  27   32.30    3.30
   0  -9  27   35.10    3.50
   0   9 -28    7.20    3.00
   0  -9  28   14.00    6.20
   0  -9 -28    5.90    8.60
   0  -9  28    5.90    1.80
   0  -9 -28    5.60    7.60
   0  -9  28    6.10    5.80
   0  -9  28    6.30    1.80
   0  10   0  356.26   11.20
   0  10   0  338.17   11.40
   0  10   0  350.86   10.60
   0  10   0  369.26   12.10
   0  10   0  363.86   10.30
   0  10   0  366.46   10.10
   0  10   0  371.06   11.80
   0 -10   0  375.46   11.90
   0 -10   0  382.16   12.10
   0 -10   0  366.56   11.10
   0 -10   0  350.76   10.90
   0 -10   0  358.86   11.80
   0 -10   0  360.76   10.80
   0 -10   0  361.56   11.50
   0  10   1   57.99    3.40
   0  10   1   58.89    4.70
   0  10  -1   61.89    2.90
   0  10   1   57.09    3.80
   0  10  -1   48.50    2.90
   0  10   1   61.99    3.40
   0  10  -1   59.09    3.60
   0  10  -1   55.09    5.10
   0  10  -1   61.29    4.40
   0  10  -1   61.79    4.50
   0  10   1   47.40    4.20
   0  10   1   57.59    4.30
   0  10  -1   58.79    4.30
   0 -10  -1   63.99    4.60
   0 -10   1   65.49    4.80
   0 -10  -1   57.59    4.40
   0 -10  -1   67.59    3.90
   0 -10   1   66.29    4.20
   0 -10  -1   60.79    4.00
   0 -10  -1   62.69    4.10
   0 -10  -1   60.19    4.90
   0 -10   1   64.49    4.40
   0 -10  -1   63.39    4.90
   0 -10   1   58.99    4.90
   0 -10   1   61.89    3.70
   0 -10   1   67.79    4.40
   0  10  -2    7.50    2.70
   0  10  -2    6.20    2.70
   0  10  -2    8.90    1.40
   0  10   2    8.60    2.50
   0  10  -2    7.00    2.30
   0  10   2    7.20    2.50
   0  10   2    6.60    2.90
   0  10  -2    5.90    2.40
   0  10  -2    5.70    2.00
   0  10   2    7.90    2.60
   0  10  -2    6.70    1.20
   0  10   2    7.40    1.90
   0  10   2   10.40    2.10
   0  10   2    6.80    1.90
   0 -10  -2    8.40    2.20
   0 -10   2   10.50    2.60
   0 -10   2    9.10    2.60
   0 -10  -2    7.30    3.00
   0 -10  -2    9.60    2.20
   0 -10   2    8.90    2.50
   0 -10   2    7.60    2.40
   0 -10   2    6.40    2.60
   0 -10  -2    8.00    2.70
   0 -10   2   12.00    3.10
   0 -10  -2   12.30    3.00
   0 -10  -2    6.30    2.70
   0 -10  -2    7.90    2.00
   0 -10   2    6.20    1.90
   0  10  -3    0.20    1.60
   0  10  -3    1.00    1.00
   0  10  -3    0.10    2.40
   0  10   3    5.20    2.30
   0  10   3    4.70    2.20
   0  10   3   -0.20    1.80
   0  10  -3    1.40    0.90
   0  10   3    0.50    2.40
   0  10   3   -5.50    2.70
   0  10   3    4.40    2.50
   0  10   3    5.60    2.00
   0  10  -3   -0.70    2.50
   0  10  -3    2.60    2.20
   0  10  -3   -2.10    2.80
   0 -10   3    5.80    2.40
   0 -10  -3    2.20    2.00
   0 -10   3    0.00    2.10
   0 -10   3    2.30    2.50
   0 -10   3    4.60    2.30
   0 -10  -3    2.30    2.50
   0 -10  -3    1.00    2.50
   0 -10  -3    3.90    1.70
   0 -10  -3   -0.70    2.60
   0 -10   3    2.70    1.70
   0 -10   3    6.30    2.60
   0 -10   3    0.90    2.40
   0 -10  -3    3.90    2.80
   0  10  -4  214.28    8.30
   0  10   4  207.78    8.40
   0  10   4  202.08    7.10
   0  10  -4  199.98    6.70
   0  10  -4  194.38    7.90
   0  10   4  213.18    8.20
   0  10   4  194.28    7.60
   0  10   4  194.68    7.80
   0  10  -4  193.78    7.20
   0  10   4  199.88    7.20
   0  10  -4  191.08    7.90
   0 -10  -4  196.58    7.30
   0 -10  -4  195.18    8.20
   0 -10   4  205.98    6.70
   0 -10  -4  196.38    8.00
   0 -10  -4  197.98    8.20
   0 -10   4  203.18    7.90
   0 -10   4  201.78    7.40
   0 -10   4  204.18    7.80
   0 -10  -4  198.98    6.70
   0 -10   4  207.98    7.60
   0 -10  -4  214.68    6.90
   0 -10  -4  211.38    8.30
   0 -10   4  198.58    7.80
   0 -10   4  199.28    8.10
   0  10   5    2.70    2.60
   0  10  -5    4.70    2.30
   0  10   5    2.00    2.80
   0  10   5    5.00    2.80
   0  10  -5    8.60    3.30
   0  10   5    3.90    2.20
   0  10  -5    4.50    1.80
   0  10  -5   -0.50    2.60
   0  10   5   -1.50    2.10
   0  10   5    0.40    2.40
   0  10   5    4.00    2.10
   0  10  -5    1.60    2.50
   0 -10   5    6.40    2.90
   0 -10  -5    5.60    3.10
   0 -10  -5    2.20    1.70
   0 -10  -5    4.20    1.80
   0 -10   5    6.70    2.60
   0 -10   5    4.50    2.70
   0 -10   5    4.50    2.70
   0 -10  -5   -0.20    2.10
   0 -10   5    4.50    2.60
   0 -10  -5    5.10    2.60
   0 -10  -5    3.40    2.50
   0 -10   5    3.20    1.70
   0 -10   5    3.10    2.20
   0 -10  -5    7.00    2.90
   0  10   6   43.00    4.00
   0  10   6   45.10    4.00
   0  10   6   42.50    4.60
   0  10   6   50.69    4.70
   0  10  -6   41.00    4.10
   0  10   6   48.30    5.00
   0  10  -6   42.50    3.20
   0  10  -6   46.70    4.30
   0  10  -6   45.70    4.60
   0  10   6   44.40    4.10
   0  10   6   45.80    4.10
   0 -10   6   48.80    3.80
   0 -10  -6   50.19    3.90
   0 -10  -6   42.00    3.00
   0 -10   6   49.70    4.60
   0 -10  -6   50.99    4.90
   0 -10  -6   35.80    4.10
   0 -10   6   39.20    4.30
   0 -10  -6   47.60    4.80
   0 -10  -6   45.70    3.20
   0 -10  -6   45.50    5.00
   0 -10   6   38.20    3.10
   0 -10   6   48.10    4.60
   0 -10   6   41.20    4.20
   0 -10  -6   46.90    5.00
   0 -10   6   46.20    4.80
   0  10   7   14.90    2.90
   0  10   7   16.10    2.90
   0  10  -7   15.20    2.20
   0  10  -7   16.90    3.20
   0  10   7   17.00    3.40
   0  10  -7   19.80    2.90
   0  10   7   13.50    3.20
   0  10   7    9.60    2.90
   0  10   7   19.50    3.00
   0  10  -7   19.50    3.10
   0  10   7   18.10    2.80
   0 -10   7   15.70    3.50
   0 -10  -7   19.20    3.00
   0 -10   7   19.20    3.00
   0 -10  -7   12.30    3.40
   0 -10  -7   19.40    3.40
   0 -10   7   17.90    3.20
   0 -10   7   16.30    2.60
   0 -10  -7   18.20    2.20
   0 -10  -7   19.20    3.60
   0 -10   7   18.20    3.30
   0 -10  -7   19.00    2.10
   0 -10   7   15.50    3.20
   0 -10   7   18.70    2.10
   0 -10  -7   16.10    3.30
   0 -10  -7   16.10    2.90
   0  10   8   53.09    5.20
   0  10   8   52.29    4.50
   0  10   8   54.79    4.60
   0  10  -8   45.90    5.70
   0  10   8   49.99    4.30
   0  10  -8   54.59    3.40
   0  10  -8   53.69    4.80
   0  10  -8   39.20    4.40
   0  10   8   61.09    4.50
   0  10   8   51.49    4.70
   0 -10  -8   48.70    4.50
   0 -10  -8   50.79    3.10
   0 -10   8   53.39    3.30
   0 -10  -8   54.49    5.30
   0 -10   8   50.99    4.80
   0 -10   8   46.20    4.30
   0 -10   8   48.60    4.70
   0 -10  -8   40.30    5.10
   0 -10  -8   47.10    5.50
   0 -10  -8   48.00    4.50
   0 -10   8   49.99    4.00
   0 -10  -8   55.29    3.00
   0 -10  -8   53.29    5.00
   0 -10   8   43.30    4.70
   0  10   9    1.50    2.70
   0  10  -9    6.70    2.00
   0  10  -9    8.50    2.50
   0  10  -9    9.10    3.00
   0  10  -9    7.00    2.70
   0  10   9    3.30    3.10
   0  10   9   11.50    3.10
   0  10   9    6.10    2.60
   0  10   9    8.90    2.80
   0  10   9    0.70    2.90
   0 -10   9    9.60    2.90
   0 -10  -9    9.10    1.60
   0 -10   9    5.40    2.20
   0 -10   9    9.20    1.90
   0 -10   9    8.40    2.40
   0 -10  -9    1.40    3.00
   0 -10  -9    8.10    2.90
   0 -10  -9    8.20    3.10
   0 -10   9    3.10    2.60
   0 -10  -9    6.20    2.90
   0 -10   9    5.20    2.70
   0 -10  -9    3.50    3.40
   0 -10  -9    6.20    1.70
   0  10  10   51.59    5.70
   0  10  10   49.60    4.90
   0  10  10   54.69    4.80
   0  10 -10   55.49    4.70
   0  10  10   55.19    4.80
   0  10 -10   55.19    4.70
   0  10  10   48.70    5.20
   0  10 -10   49.00    3.60
   0 -10 -10   50.99    2.80
   0 -10  10   48.50    4.00
   0 -10  10   51.59    3.30
   0 -10  10   54.59    4.70
   0 -10 -10   42.90    5.30
   0 -10  10   45.30    4.60
   0 -10  10   52.19    4.60
   0 -10  10   53.39    4.40
   0 -10 -10   55.09    5.40
   0 -10 -10   42.90    5.10
   0 -10 -10   54.59    5.40
   0 -10 -10   57.49    2.80
   0  10 -11   12.70    3.00
   0  10 -11   14.70    3.00
   0  10  11   11.40    2.80
   0  10 -11   12.40    3.10
   0  10  11   11.60    2.80
   0  10  11   18.40    3.90
   0  10 -11   14.20    2.30
   0  10  11   10.60    3.40
   0 -10  11   16.30    2.70
   0 -10 -11   11.30    1.40
   0 -10 -11   12.10    3.70
   0 -10  11   13.40    2.10
   0 -10 -11   17.00    3.40
   0 -10  11   13.00    3.10
   0 -10 -11   15.40    1.60
   0 -10  11    9.20    3.20
   0 -10  11    8.40    2.40
   0 -10 -11   13.00    3.70
   0 -10  11   13.60    3.00
   0  10 -12   69.19    4.10
   0  10  12   75.79    5.90
   0  10  12   75.79    5.20
   0  10  12   66.19    5.20
   0  10 -12   50.99    5.00
   0  10 -12   75.99    5.20
   0  10 -12   65.29    4.90
   0 -10  12   69.79    5.60
   0 -10 -12   63.99    2.60
   0 -10 -12   66.79    2.60
   0 -10 -12   64.19    6.00
   0 -10  12   63.29    4.70
   0 -10  12   67.09    4.60
   0 -10  12   57.49    3.60
   0 -10 -12   67.69    5.70
   0 -10  12   67.29    5.80
   0 -10 -12   61.79    6.00
   0 -10  12   59.89    4.90
   0  10 -13   21.40    3.10
   0  10 -13   24.90    3.60
   0  10 -13   19.60    2.70
   0  10  13   19.80    3.10
   0  10  13   21.90    3.40
   0  10  13   20.80    4.10
   0  10 -13   15.00    3.20
   0 -10 -13   22.60    4.40
   0 -10 -13   24.50    4.30
   0 -10 -13   22.80    4.00
   0 -10  13   21.20    3.90
   0 -10  13   27.00    3.50
   0 -10  13   17.30    2.90
   0 -10  13   28.40    4.10
   0 -10  13   24.90    3.10
   0 -10  13   23.90    2.40
   0  10 -14    7.90    2.90
   0  10 -14   12.20    2.50
   0  10  14    6.20    2.80
   0  10 -14    4.90    2.50
   0  10  14    7.80    3.80
   0  10 -14    5.80    3.20
   0  10  14    6.70    3.30
   0 -10 -14    5.10    3.80
   0 -10  14    8.20    2.10
   0 -10 -14   11.30    4.90
   0 -10  14   10.00    2.70
   0 -10  14    6.70    3.40
   0 -10  14    8.90    2.70
   0 -10  14   13.20    4.00
   0 -10  14    8.80    2.70
   0  10  15  110.69    6.20
   0  10  15   99.19    7.50
   0  10  15  114.39    7.40
   0  10 -15  112.79    6.20
   0  10 -15  110.29    6.90
   0  10 -15  112.19    6.00
   0  10 -15  112.69    5.50
   0 -10 -15  108.19    7.30
   0 -10  15  116.69    4.90
   0 -10 -15  105.39    8.30
   0 -10 -15  114.29    7.10
   0 -10  15  127.69    6.10
   0 -10  15  119.29    5.80
   0 -10  15  115.09    7.50
   0 -10  15  112.49    6.10
   0  10 -16    3.60    3.50
   0  10  16    1.60    3.30
   0  10 -16    0.70    2.50
   0  10  16    3.40    2.60
   0  10 -16    0.30    2.40
   0  10 -16   -0.20    2.80
   0 -10  16   -4.00    3.10
   0 -10  16    0.20    2.00
   0 -10 -16   -2.50    3.20
   0 -10  16   -0.80    2.50
   0 -10  16   -3.60    2.50
   0 -10 -16   -0.70    3.90
   0 -10  16   -5.90    3.20
   0 -10 -16    5.10    4.40
   0 -10  16   -4.40    3.60
   0  10  17    5.40    3.70
   0  10 -17    6.70    3.70
   0  10 -17    9.90    2.80
   0  10  17    0.10    4.10
   0  10  17    3.80    4.20
   0  10 -17    9.00    4.00
   0  10 -17    7.50    2.80
   0 -10  17    6.80    2.70
   0 -10 -17    6.70    4.80
   0 -10  17    2.20    2.10
   0 -10  17    6.00    2.80
   0 -10 -17    3.50    3.70
   0 -10 -17    5.20    4.10
   0 -10  17   -0.40    3.70
   0 -10  17    0.80    3.80
   0 -10  17    6.50    2.90
   0  10  18    3.20    4.30
   0  10 -18    3.50    4.10
   0  10 -18    7.00    3.00
   0  10 -18    9.20    3.00
   0  10  18    7.40    3.60
   0  10 -18   12.80    3.20
   0 -10  18   17.50    4.30
   0 -10  18   12.10    3.20
   0 -10  18   12.30    3.20
   0 -10  18    9.60    2.90
   0 -10 -18   13.10    4.70
   0 -10 -18    9.50    5.20
   0 -10  18   11.00    4.10
   0 -10  18   12.20    2.60
   0  10  19   -2.30    4.30
   0  10  19    4.30    4.20
   0  10 -19    0.70    2.90
   0  10 -19    7.80    3.00
   0  10 -19    0.80    2.90
   0 -10 -19   -4.80    5.30
   0 -10  19   -0.90    2.60
   0 -10  19    0.70    3.90
   0 -10  19   -0.60    2.90
   0 -10  19    0.60    2.60
   0 -10  19    0.80    4.40
   0 -10 -19   -1.00    4.40
   0  10  20    3.80    4.00
   0  10  20   10.70    5.50
   0  10 -20   -0.90    3.10
   0  10 -20    6.60    3.00
   0  10 -20    6.90    3.10
   0 -10  20    9.40    3.20
   0 -10  20   -0.70    2.90
   0 -10 -20   10.90    5.40
   0 -10  20    4.20    4.20
   0 -10  20    8.20    3.10
   0 -10  20    3.70    4.10
   0  10  21   -4.00    4.90
   0  10 -21   -1.20    3.30
   0  10 -21   -2.70    3.40
   0  10  21   -1.70    4.20
   0  10 -21    3.90    2.90
   0 -10  21   -2.60    4.80
   0 -10 -21   -6.20    5.90
   0 -10  21    6.30    4.70
   0 -10  21   -1.80    2.60
   0 -10 -21   -0.30    5.10
   0 -10  21    0.80    3.10
   0 -10  21    0.40    2.80
   0  10 -22   11.80    3.80
   0  10 -22    7.10    3.10
   0  10  22    6.70    4.60
   0  10  22   -5.10    5.30
   0 -10  22   -1.90    3.20
   0 -10 -22   -4.30    4.90
   0 -10 -22    4.60    6.40
   0 -10  22    2.50    2.80
   0 -10  22   -4.80    4.70
   0 -10  22   11.00    4.50
   0 -10  22    4.20    2.90
   0  10 -23    0.20    3.00
   0  10  23    5.20    4.90
   0  10  23   -4.90    5.30
   0 -10  23    0.10    2.80
   0 -10  23    1.10    2.80
   0 -10 -23    5.70    6.20
   0 -10  23    2.20    3.60
   0 -10  23    5.80    4.90
   0 -10  23    2.60    5.10
   0 -10 -23    2.20    5.80
   0  10  24   -1.60    4.70
   0  10 -24    5.40    3.10
   0  10  24    1.50    5.80
   0 -10  24    1.40    2.80
   0 -10 -24  -10.20    5.60
   0 -10  24    2.60    3.80
   0 -10 -24    0.80    6.20
   0 -10  24    0.70    5.00
   0 -10  24    1.20    5.20
   0 -10  24   -0.10    2.70
   0  10  25   11.10    5.00
   0  10 -25    4.70    3.20
   0  10  25    0.30    5.70
   0 -10  25   -3.10    5.10
   0 -10 -25   -3.40    6.80
   0 -10  25    4.60    2.80
   0 -10 -25   -3.90    6.50
   0 -10  25    0.40    5.70
   0  10  26   40.90    7.70
   0  10  26   48.00    6.90
   0  10 -26   25.50    3.80
   0 -10 -26   29.80    8.60
   0 -10  26   39.40    6.80
   0 -10 -26   28.40    8.00
   0 -10  26   25.50    3.40
   0 -10  26   28.70    6.10
   0  10 -27    8.30    3.50
   0 -10  27    8.20    2.70
   0 -10  27   12.60    6.10
   0 -10 -27    7.30    8.10
   0 -10  27    3.50    7.60
   0  11   0    0.00    2.10
   0  11   0    3.70    2.60
   0  11   0   -1.30    2.40
   0  11   0    1.50    1.70
   0  11   0   -4.10    2.90
   0  11   0   -1.20    2.30
   0 -11   0   -0.30    2.70
   0 -11   0    1.10    2.80
   0 -11   0   -1.70    2.20
   0 -11   0   -3.30    1.90
   0 -11   0    2.60    2.90
   0 -11   0    1.90    2.90
   0  11   1  262.27    8.70
   0  11  -1  265.17   10.10
   0  11   1  268.67    9.40
   0  11   1  264.27    9.90
   0  11  -1  271.87   10.00
   0  11  -1  255.57    8.50
   0  11   1  275.97   10.30
   0  11  -1  262.27    7.60
   0  11  -1  241.08    8.20
   0  11  -1  251.37    9.20
   0  11   1  255.47    8.20
   0  11   1  271.67    8.10
   0 -11  -1  261.37    9.10
   0 -11   1  274.17   10.10
   0 -11  -1  266.67    8.80
   0 -11   1  252.87    9.70
   0 -11  -1  285.17   10.20
   0 -11  -1  270.57    9.90
   0 -11  -1  259.37    9.70
   0 -11   1  256.87    9.50
   0 -11  -1  274.37    8.80
   0 -11  -1  263.67   10.00
   0 -11   1  251.17    9.20
   0 -11   1  267.97    9.00
   0 -11   1  261.37    9.90
   0 -11   1  262.27    8.70
   0  11   2   21.60    2.50
   0  11  -2   25.00    3.20
   0  11  -2   18.50    2.50
   0  11   2   28.60    3.60
   0  11  -2   19.10    2.10
   0  11  -2   21.90    2.00
   0  11   2   21.90    3.30
   0  11  -2   29.70    3.90
   0  11   2   21.50    2.80
   0  11   2   28.00    4.20
   0  11  -2   23.00    4.00
   0  11   2   19.50    2.50
   0 -11  -2   23.50    3.10
   0 -11  -2   20.60    3.60
   0 -11  -2   19.60    3.50
   0 -11   2   29.60    3.30
   0 -11  -2   23.60    3.10
   0 -11   2   16.40    3.30
   0 -11   2   24.90    3.90
   0 -11   2   26.10    2.80
   0 -11   2   29.00    4.10
   0 -11   2   24.00    3.30
   0 -11  -2   23.50    2.80
   0 -11   2   20.90    3.30
   0 -11  -2   23.60    3.90
   0 -11  -2   20.90    3.50
   0  11  -3   33.50    1.90
   0  11   3   32.80    3.60
   0  11  -3   32.20    2.00
   0  11  -3   35.70    3.60
   0  11   3   43.70    3.70
   0  11  -3   36.60    3.40
   0  11   3   36.10    3.70
   0  11  -3   34.30    3.90
   0  11   3   27.10    3.40
   0  11   3   38.50    4.10
   0  11   3   31.60    4.10
   0 -11   3   41.60    4.10
   0 -11  -3   35.80    3.80
   0 -11  -3   32.80    4.10
   0 -11  -3   33.50    4.10
   0 -11  -3   34.90    4.00
   0 -11   3   31.70    3.60
   0 -11  -3   39.10    3.50
   0 -11   3   34.50    3.80
   0 -11   3   36.00    4.00
   0 -11  -3   31.40    3.90
   0 -11   3   43.30    4.60
   0 -11   3   35.20    4.20
   0 -11   3   33.90    3.50
   0 -11  -3   26.60    3.90
   0  11  -4   -3.20    2.40
   0  11  -4    4.00    3.30
   0  11   4   -0.40    2.10
   0  11   4   -3.30    2.10
   0  11  -4    2.90    2.00
   0  11   4    2.60    2.20
   0  11   4    4.40    3.20
   0  11  -4   -0.20    2.70
   0  11   4   -1.40    2.60
   0 -11   4    1.80    2.70
   0 -11   4   -3.00    2.70
   0 -11  -4   -1.60    2.90
   0 -11   4   -3.00    2.70
   0 -11  -4   -1.50    1.80
   0 -11  -4    1.90    3.00
   0 -11   4    1.00    2.90
   0 -11  -4   -1.80    2.80
   0 -11  -4   -1.40    2.90
   0 -11   4   -3.30    1.80
   0 -11   4    1.50    2.50
   0 -11  -4    1.00    2.20
   0 -11  -4   -0.40    2.30
   0 -11   4    1.60    2.60
   0  11   5   36.40    4.10
   0  11  -5   36.50    4.40
   0  11   5   39.20    4.10
   0  11   5   35.90    4.10
   0  11  -5   33.00    3.70
   0  11   5   31.30    4.00
   0  11  -5   41.00    5.10
   0  11   5   51.49    6.00
   0  11  -5   30.00    3.50
   0 -11   5   35.90    4.10
   0 -11   5   32.70    3.90
   0 -11  -5   29.60    3.80
   0 -11   5   34.70    4.00
   0 -11   5   33.10    3.60
   0 -11  -5   40.90    3.70
   0 -11  -5   33.90    3.10
   0 -11   5   28.60    3.30
   0 -11  -5   33.70    4.10
   0 -11  -5   36.60    3.30
   0 -11   5   44.30    4.60
   0 -11  -5   27.20    4.10
   0 -11   5   37.00    4.20
   0 -11  -5   28.10    4.20
   0  11   6    0.60    2.80
   0  11   6   -1.60    2.30
   0  11   6   -0.60    2.30
   0  11   6    4.50    3.60
   0  11  -6    2.50    2.60
   0  11  -6    2.40    2.90
   0  11   6    4.50    2.60
   0  11  -6    0.20    2.00
   0 -11  -6   -0.50    2.70
   0 -11   6   -1.50    1.90
   0 -11  -6    1.30    2.00
   0 -11   6    1.20    2.70
   0 -11  -6    2.20    3.20
   0 -11  -6   -2.30    3.00
   0 -11   6    1.00    2.40
   0 -11  -6    8.80    3.00
   0 -11   6    3.40    2.50
   0 -11   6    1.30    2.70
   0 -11  -6    0.00    2.90
   0 -11   6    4.50    2.60
   0 -11  -6    1.50    1.90
   0  11  -7  199.28    7.00
   0  11   7  206.18    7.80
   0  11  -7  206.48    8.70
   0  11  -7  197.28    8.40
   0  11   7  224.68    8.10
   0  11   7  202.38    9.10
   0  11   7  189.98    8.70
   0  11  -7  197.98    7.80
   0  11   7  205.88    8.00
   0 -11   7  197.38    7.70
   0 -11  -7  205.98    8.80
   0 -11  -7  213.58    6.90
   0 -11   7  200.58    8.40
   0 -11  -7  205.28    9.10
   0 -11   7  202.28    8.50
   0 -11   7  190.68    6.80
   0 -11  -7  209.48    9.20
   0 -11   7  199.08    8.50
   0 -11  -7  201.58    8.80
   0 -11   7  204.08    8.20
   0 -11  -7  199.98    6.70
   0  11  -8   26.10    3.90
   0  11   8   21.40    3.10
   0  11  -8   20.50    3.40
   0  11   8   23.70    3.60
   0  11   8   19.90    3.90
   0  11  -8   24.00    2.70
   0  11   8   18.40    4.00
   0  11  -8   22.90    3.40
   0  11   8   17.40    3.30
   0 -11  -8   20.20    2.40
   0 -11   8   18.00    3.20
   0 -11   8   23.30    3.20
   0 -11  -8   16.60    3.70
   0 -11  -8   29.30    4.50
   0 -11  -8   22.50    4.70
   0 -11   8   22.20    3.40
   0 -11  -8   22.30    2.20
   0 -11   8   24.40    3.90
   0 -11   8   16.30    3.30
   0 -11  -8   28.60    4.40
   0 -11   8   20.00    2.40
   0  11  -9   16.70    3.20
   0  11  -9    7.40    3.20
   0  11   9   10.10    3.10
   0  11  -9   10.30    3.10
   0  11   9    8.50    3.20
   0  11  -9   11.90    2.30
   0  11   9   17.50    3.40
   0  11   9   13.30    3.40
   0 -11   9    8.30    2.70
   0 -11   9   17.60    2.30
   0 -11  -9   12.30    1.90
   0 -11  -9   12.30    2.60
   0 -11   9   15.00    3.40
   0 -11   9   12.80    3.60
   0 -11   9   11.20    3.10
   0 -11  -9   13.00    3.70
   0 -11   9   13.00    2.70
   0 -11  -9   10.20    3.40
   0 -11  -9   10.90    4.00
   0  11 -10   -2.60    2.00
   0  11  10    4.60    2.90
   0  11  10    3.80    3.80
   0  11  10    1.80    2.80
   0  11 -10    2.80    2.90
   0  11  10    2.10    2.90
   0  11 -10   -1.00    2.70
   0  11 -10    2.30    2.80
   0 -11 -10   -1.20    3.50
   0 -11 -10    1.20    3.20
   0 -11  10   -0.40    2.30
   0 -11  10    5.20    2.70
   0 -11  10    1.40    1.90
   0 -11  10   -0.30    3.20
   0 -11 -10    3.60    1.60
   0 -11 -10   -9.70    3.70
   0 -11 -10   -0.70    1.60
   0 -11  10   -2.60    2.40
   0 -11  10    1.30    2.90
   0  11  11  220.88    9.10
   0  11  11  227.58    9.30
   0  11 -11  225.28    7.80
   0  11  11  212.38    8.80
   0  11 -11  228.28    9.00
   0  11 -11  214.48    8.80
   0 -11 -11  225.28    6.70
   0 -11  11  232.18    9.50
   0 -11  11  223.78    8.20
   0 -11  11  234.98    9.00
   0 -11  11  224.48    7.40
   0 -11 -11  236.08   10.60
   0 -11 -11  227.98    9.70
   0 -11  11  243.68    9.20
   0 -11 -11  222.98    9.80
   0 -11  11  229.88    9.50
   0 -11 -11  211.18    6.60
   0  11 -12    3.10    3.00
   0  11  12    9.20    2.90
   0  11 -12    9.00    3.30
   0  11  12    5.10    3.30
   0  11  12   10.90    3.30
   0  11 -12    6.20    2.50
   0  11 -12   10.30    3.00
   0 -11 -12    7.90    1.40
   0 -11  12    9.90    2.80
   0 -11  12   12.10    3.10
   0 -11 -12   11.70    3.60
   0 -11 -12    7.30    3.80
   0 -11  12   14.20    6.10
   0 -11  12    7.50    2.90
   0 -11  12   10.20    2.10
   0 -11  12    8.70    3.70
   0 -11 -12    8.70    1.50
   0  11 -13   73.49    5.90
   0  11  13   79.79    6.40
   0  11 -13   71.19    4.60
   0  11  13   86.09    5.90
   0  11 -13   67.19    6.00
   0  11 -13   63.39    5.50
   0 -11  13   66.79    4.10
   0 -11  13   81.19    5.90
   0 -11  13   75.49    6.10
   0 -11  13   66.49    6.40
   0 -11 -13   76.49    6.90
   0 -11 -13   72.99    6.50
   0 -11 -13   84.19    6.80
   0 -11  13   74.39    5.40
   0 -11  13   71.99    5.10
   0  11  14   25.60    3.70
   0  11 -14   22.40    3.90
   0  11 -14   33.50    4.30
   0  11  14   28.40    4.70
   0  11 -14   23.00    3.60
   0  11 -14   37.50    4.20
   0  11  14   33.60    4.40
   0 -11  14   36.20    3.80
   0 -11 -14   33.70    5.10
   0 -11 -14   25.10    4.40
   0 -11  14   26.10    4.60
   0 -11  14   22.60    3.60
   0 -11 -14   23.80    5.30
   0 -11  14   25.90    3.60
   0 -11  14   28.10    2.80
   0 -11  14   31.40    4.50
   0  11  15   68.39    5.70
   0  11 -15   62.49    6.00
   0  11 -15   77.99    5.00
   0  11 -15   67.69    5.80
   0  11  15   81.79    6.40
   0  11 -15   76.59    6.60
   0 -11 -15   74.39    8.20
   0 -11 -15   74.59    7.40
   0 -11  15   81.19    4.40
   0 -11  15   81.09    7.10
   0 -11  15   73.59    6.10
   0 -11  15   69.19    5.50
   0 -11  15   92.19    6.10
   0 -11  15   84.49    5.40
   0  11 -16    2.60    3.30
   0  11  16    1.90    4.30
   0  11 -16    3.20    3.00
   0  11  16   -1.30    3.50
   0  11 -16    2.50    4.00
   0  11 -16   -0.20    2.60
   0 -11  16   -5.70    2.50
   0 -11  16    3.80    4.00
   0 -11  16   -2.00    2.90
   0 -11  16    3.70    3.00
   0 -11 -16   -3.60    4.60
   0 -11 -16    6.40    4.40
   0 -11  16   -2.10    2.20
   0 -11  16    3.60    4.30
   0  11 -17   77.09    5.40
   0  11  17   69.89    6.80
   0  11  17   89.49    7.90
   0  11 -17   68.39    5.90
   0  11 -17   77.19    6.60
   0 -11  17   65.99    6.30
   0 -11 -17   88.89    9.30
   0 -11  17   71.99    6.30
   0 -11  17   68.89    5.40
   0 -11  17   75.79    6.00
   0 -11  17   64.59    7.60
   0  11 -18    4.00    3.20
   0  11 -18    1.90    3.00
   0  11  18    6.90    4.20
   0  11  18    4.10    4.90
   0 -11  18    2.30    3.10
   0 -11  18   -0.70    4.40
   0 -11 -18    0.10    5.50
   0 -11  18    7.80    3.40
   0 -11  18    5.90    3.20
   0 -11  18    8.00    4.30
   0 -11 -18    0.60    4.70
   0  11 -19   10.20    3.50
   0  11  19    9.70    5.40
   0  11  19    5.40    4.10
   0  11 -19    3.20    3.10
   0 -11  19    5.10    3.20
   0 -11  19    4.20    4.60
   0 -11 -19   13.10    5.20
   0 -11 -19    6.90    5.50
   0 -11  19    6.90    3.20
   0 -11  19   10.20    4.80
   0 -11  19    1.60    3.10
   0  11 -20    3.10    3.30
   0  11  20    3.30    4.70
   0  11  20    5.80    5.20
   0  11 -20    7.90    3.50
   0 -11  20    5.70    3.30
   0 -11 -20   10.70    6.60
   0 -11 -20   19.50    5.70
   0 -11  20    9.30    3.20
   0 -11  20    1.60    4.60
   0 -11  20    6.90    5.30
   0  11 -21   14.00    3.60
   0  11  21    9.90    4.80
   0  11  21   14.90    5.80
   0 -11  21    6.20    3.60
   0 -11  21   12.20    5.30
   0 -11  21   16.10    3.60
   0 -11  21    7.70    4.80
   0 -11 -21   22.90    6.10
   0 -11 -21   11.00    6.40
   0  11  22   -1.60    4.50
   0  11  22    2.50    6.20
   0  11 -22    4.90    3.30
   0 -11 -22    2.00    5.90
   0 -11 -22    2.00    6.10
   0 -11  22    2.60    5.20
   0 -11  22    3.40    3.10
   0 -11  22    0.60    5.30
   0 -11  22    5.40    3.90
   0  11  23   18.90    5.40
   0  11  23   15.60    6.20
   0  11 -23   16.70    3.80
   0 -11  23   12.50    6.00
   0 -11 -23   11.90    6.70
   0 -11  23   14.80    4.10
   0 -11  23   19.10    5.50
   0 -11 -23   18.00    6.80
   0 -11  23   19.40    3.60
   0  11 -24    7.10    3.70
   0  11  24    2.30    5.30
   0  11  24    5.00    6.60
   0 -11 -24   21.50    7.60
   0 -11  24    1.40    5.90
   0 -11  24    3.10    5.50
   0 -11  24    2.70    3.30
   0 -11 -24   -4.70    7.10
   0  11  25  -12.80    6.60
   0  11 -25    2.10    3.40
   0  11  25    1.70    5.40
   0 -11  25   -2.70    3.10
   0 -11  25   -5.20    6.10
   0 -11 -25   15.90    8.20
   0 -11  25    3.60    5.60
   0 -11 -25   -0.80    7.40
   0  12   0  267.97    8.10
   0  12   0  252.87   10.80
   0  12   0  289.77   10.70
   0  12   0  272.47    9.10
   0  12   0  265.27    8.20
   0 -12   0  267.87    9.50
   0 -12   0  277.37   10.80
   0 -12   0  267.17   10.50
   0 -12   0  263.67    9.10
   0 -12   0  269.07   10.10
   0 -12   0  254.17   10.30
   0 -12   0  252.77    9.10
   0  12   1   31.40    3.20
   0  12  -1   33.40    4.70
   0  12  -1   27.60    3.10
   0  12  -1   27.50    2.60
   0  12  -1   38.20    4.40
   0  12   1   33.60    4.90
   0  12   1   31.00    3.30
   0  12   1   27.90    2.80
   0  12  -1   27.50    3.70
   0  12   1   33.00    4.40
   0  12  -1   37.10    4.80
   0 -12   1   27.20    4.00
   0 -12   1   26.50    3.80
   0 -12  -1   28.20    3.50
   0 -12  -1   29.60    3.40
   0 -12   1   33.60    3.90
   0 -12  -1   28.70    4.20
   0 -12  -1   35.00    4.50
   0 -12  -1   27.30    3.30
   0 -12  -1   28.30    4.10
   0 -12  -1   31.10    4.40
   0 -12   1   26.60    3.20
   0 -12   1   25.10    4.10
   0 -12   1   25.40    3.50
   0 -12   1   31.20    4.10
   0  12   2   15.40    3.60
   0  12  -2   17.90    1.70
   0  12  -2   13.60    3.40
   0  12   2   21.60    2.60
   0  12  -2   14.20    3.50
   0  12  -2   19.60    2.80
   0  12  -2   13.40    4.10
   0  12   2   19.10    3.00
   0  12   2   18.30    4.40
   0  12   2   18.20    2.60
   0  12  -2   13.70    1.80
   0 -12  -2   20.50    4.10
   0 -12   2   20.50    3.40
   0 -12   2   16.00    3.60
   0 -12  -2   23.20    3.20
   0 -12   2   15.10    3.50
   0 -12  -2   21.60    3.10
   0 -12  -2   15.90    3.70
   0 -12  -2   19.00    3.00
   0 -12   2   17.20    4.00
   0 -12   2   11.00    3.50
   0 -12  -2   11.90    3.60
   0 -12   2   16.50    3.40
   0 -12  -2   14.70    3.70
   0 -12   2   20.60    2.80
   0  12  -3    3.30    2.90
   0  12  -3    1.00    2.10
   0  12   3    4.30    2.60
   0  12  -3    3.00    1.10
   0  12   3    3.10    2.30
   0  12   3    0.70    2.90
   0  12   3   -2.90    3.50
   0  12  -3    1.90    1.10
   0  12   3    3.90    2.20
   0  12  -3    2.50    3.60
   0 -12  -3    2.20    3.40
   0 -12   3    2.00    2.20
   0 -12   3    5.30    2.90
   0 -12   3    2.30    3.00
   0 -12   3    7.10    3.50
   0 -12  -3    3.30    2.40
   0 -12  -3    0.30    2.70
   0 -12   3    4.00    2.80
   0 -12  -3    2.60    2.50
   0 -12  -3   -2.00    3.00
   0 -12  -3    3.40    3.30
   0 -12   3    3.60    3.20
   0 -12  -3    6.90    3.40
   0  12   4  176.28    6.90
   0  12  -4  179.98    8.20
   0  12   4  171.18    7.00
   0  12  -4  167.08    6.60
   0  12   4  164.88    8.30
   0  12  -4  161.98    7.70
   0  12   4  166.88    6.80
   0  12   4  167.98    8.80
   0  12  -4  175.08    8.50
   0 -12  -4  151.28    7.90
   0 -12  -4  174.08    6.80
   0 -12   4  176.48    8.30
   0 -12  -4  170.08    6.60
   0 -12   4  157.58    7.60
   0 -12  -4  162.48    8.10
   0 -12  -4  177.28    8.50
   0 -12  -4  181.58    8.60
   0 -12   4  167.08    7.60
   0 -12   4  165.08    8.10
   0 -12  -4  168.98    8.30
   0 -12   4  171.38    7.70
   0 -12   4  168.18    6.60
   0  12  -5   -2.20    2.90
   0  12  -5   -0.60    3.00
   0  12   5    5.20    2.60
   0  12   5   -3.10    3.30
   0  12  -5    3.80    2.30
   0  12   5    3.90    2.80
   0  12  -5   -0.70    3.40
   0  12   5    6.30    2.70
   0  12   5   -2.40    3.10
   0 -12  -5    4.70    2.40
   0 -12   5    0.80    3.00
   0 -12   5    3.80    2.90
   0 -12  -5    2.20    3.20
   0 -12   5    3.80    2.20
   0 -12  -5   -0.60    2.10
   0 -12  -5    4.10    3.30
   0 -12  -5    0.20    3.40
   0 -12   5   -1.30    2.80
   0 -12   5    3.40    3.20
   0 -12   5    4.20    3.30
   0 -12  -5   -1.60    3.50
   0  12  -6    5.10    2.40
   0  12  -6    0.90    3.10
   0  12  -6    5.20    3.10
   0  12   6    1.30    3.90
   0  12   6    6.60    2.80
   0  12   6    4.30    3.10
   0  12   6    7.20    2.90
   0  12  -6    0.30    3.40
   0  12   6   10.20    3.00
   0 -12   6    2.10    3.00
   0 -12  -6    4.40    2.40
   0 -12  -6    5.20    3.50
   0 -12   6   10.90    3.70
   0 -12  -6    6.60    2.30
   0 -12   6    5.70    3.20
   0 -12  -6    7.10    3.80
   0 -12   6    8.60    3.40
   0 -12  -6    4.80    3.70
   0 -12   6    7.20    3.00
   0 -12  -6    7.90    3.70
   0 -12   6    7.50    2.30
   0  12   7   -4.20    2.90
   0  12   7    3.70    3.00
   0  12  -7   -4.10    3.10
   0  12   7    4.60    3.00
   0  12  -7    5.70    2.40
   0  12  -7    4.70    3.20
   0  12  -7    1.20    3.10
   0  12   7    2.90    2.90
   0 -12   7    1.00    3.00
   0 -12  -7    5.60    3.60
   0 -12   7   -0.10    2.70
   0 -12  -7    5.20    3.80
   0 -12   7    1.50    2.80
   0 -12  -7    5.90    3.50
   0 -12   7    1.60    2.10
   0 -12  -7   -6.50    3.70
   0 -12   7    1.60    3.10
   0 -12  -7    2.40    2.10
   0 -12  -7    2.30    2.20
   0 -12   7    5.90    3.30
   0  12   8    2.60    3.00
   0  12   8   -1.70    3.30
   0  12  -8    1.00    2.20
   0  12  -8   -3.40    3.20
   0  12  -8    0.50    3.30
   0  12   8    1.80    2.80
   0  12   8    2.90    3.10
   0  12  -8   -1.80    2.70
   0 -12  -8    0.10    2.10
   0 -12  -8    1.90    3.90
   0 -12   8    0.00    2.00
   0 -12   8    2.10    2.80
   0 -12  -8   -0.50    1.90
   0 -12  -8   -2.00    3.60
   0 -12   8    1.10    2.70
   0 -12   8    0.20    3.20
   0 -12  -8    8.20    3.90
   0 -12   8    1.80    2.80
   0  12  -9    1.90    3.10
   0  12  -9   -2.50    3.10
   0  12   9    4.10    3.30
   0  12  -9    2.40    3.20
   0  12   9    1.80    5.60
   0  12   9    3.80    4.50
   0  12   9   -1.10    2.80
   0  12  -9    1.40    2.30
   0 -12   9    0.30    2.60
   0 -12  -9    1.20    2.10
   0 -12  -9    0.30    3.60
   0 -12   9    2.80    3.00
   0 -12   9    3.10    3.50
   0 -12  -9    1.20    4.00
   0 -12  -9    2.90    1.80
   0 -12   9    1.40    2.10
   0 -12   9    4.70    3.60
   0 -12  -9   -2.30    3.40
   0 -12   9    2.80    2.80
   0  12 -10    0.30    2.80
   0  12 -10   -0.40    2.20
   0  12  10   -0.80    3.00
   0  12  10    1.90    3.30
   0  12 -10    3.10    3.30
   0  12  10   -3.70    3.00
   0  12 -10   -2.60    3.20
   0 -12 -10    3.00    3.80
   0 -12  10   -0.60    3.30
   0 -12  10    0.70    2.80
   0 -12 -10    0.60    1.90
   0 -12  10    2.10    4.00
   0 -12  10    1.00    2.90
   0 -12 -10   -7.20    4.20
   0 -12 -10   -7.10    3.50
   0 -12  10    2.40    2.00
   0 -12  10   -0.80    2.60
   0  12 -11    1.90    3.40
   0  12  11   12.90    3.70
   0  12  11   11.00    3.60
   0  12 -11    5.80    2.60
   0  12 -11    6.90    3.70
   0  12 -11    9.00    3.40
   0 -12  11    4.40    2.90
   0 -12 -11    6.60    1.70
   0 -12 -11    0.30    3.80
   0 -12  11    5.80    2.10
   0 -12  11    8.20    3.10
   0 -12 -11    7.40    4.70
   0 -12  11    6.70    3.50
   0 -12 -11    6.70    2.00
   0 -12 -11    5.80    4.00
   0 -12  11    1.40    3.60
   0 -12  11    7.70    3.90
   0  12  12    7.30    3.40
   0  12  12    3.90    3.60
   0  12  12    5.90    3.20
   0  12 -12    1.20    3.60
   0  12 -12   -1.30    3.10
   0  12 -12    1.90    2.50
   0 -12 -12   -2.90    4.30
   0 -12  12   10.40    4.10
   0 -12  12    4.10    3.60
   0 -12 -12    3.50    1.50
   0 -12  12    0.10    3.00
   0 -12 -12    2.30    4.20
   0 -12 -12    3.90    1.50
   0 -12  12    2.40    2.80
   0 -12  12    2.60    2.80
   0 -12 -12    2.50    3.90
   0 -12  12    4.90    2.20
   0  12  13   -5.20    3.70
   0  12  13   -0.30    3.40
   0  12 -13    2.10    2.50
   0  12  13    3.90    3.50
   0  12 -13    1.00    3.50
   0  12 -13   -5.00    2.90
   0  12 -13    2.30    4.50
   0 -12  13    3.00    3.70
   0 -12  13    1.80    4.10
   0 -12 -13   -2.40    6.50
   0 -12 -13    2.70    4.80
   0 -12  13   -2.40    3.20
   0 -12 -13    6.40    4.10
   0 -12  13   -2.70    2.80
   0 -12  13    0.10    2.80
   0  12  14   -0.30    4.90
   0  12 -14    0.80    2.70
   0  12  14   -2.30    3.60
   0  12 -14   -0.30    3.20
   0 -12 -14    1.20    4.90
   0 -12  14   -0.10    2.80
   0 -12 -14   -4.80    4.70
   0 -12  14    2.90    3.40
   0 -12  14   -1.70    3.70
   0 -12  14   -0.90    3.60
   0 -12  14   -3.70    4.10
   0  12 -15   -6.30    3.10
   0  12  15    5.50    4.30
   0  12 -15    6.10    2.80
   0  12  15   -0.80    3.80
   0 -12 -15   -1.70    4.60
   0 -12 -15    0.80    5.20
   0 -12  15   -4.20    4.10
   0 -12  15   -5.20    4.20
   0 -12  15    0.30    3.00
   0 -12  15   -2.40    3.10
   0  12 -16    9.00    3.70
   0  12  16   13.20    4.60
   0  12  16   11.40    5.10
   0  12 -16   14.20    3.20
   0 -12  16   11.20    5.10
   0 -12  16    1.90    4.40
   0 -12  16   15.90    4.00
   0 -12 -16   16.80    5.90
   0 -12  16   12.00    3.30
   0 -12 -16   16.50    5.10
   0  12  17   -0.10    4.30
   0  12  17    5.20    5.00
   0  12 -17    7.50    3.20
   0  12 -17   -5.10    3.40
   0 -12 -17    4.10    4.90
   0 -12  17    1.70    3.50
   0 -12  17    2.00    4.90
   0 -12  17    4.00    4.60
   0 -12  17    4.30    3.20
   0 -12 -17   -0.40    5.70
   0  12 -18    6.20    3.60
   0  12 -18    9.10    3.40
   0  12  18    1.70    5.30
   0  12  18    7.40    4.80
   0 -12 -18    2.70    5.40
   0 -12  18    3.30    4.20
   0 -12  18    7.70    3.70
   0 -12 -18   10.40    6.30
   0 -12  18    6.10    4.90
   0 -12  18    1.70    3.10
   0  12 -19    1.40    3.50
   0  12  19    0.20    4.70
   0  12  19   -5.40    5.40
   0 -12  19    2.00    3.40
   0 -12 -19   -0.50    5.60
   0 -12  19    1.30    3.40
   0 -12  19   -2.10    4.60
   0 -12 -19    1.60    5.40
   0 -12  19    5.30    4.60
   0  12  20   41.80    7.10
   0  12 -20   27.80    4.40
   0  12  20   39.50    5.70
   0 -12  20   41.20    5.80
   0 -12  20   34.40    4.40
   0 -12 -20   45.00    7.40
   0 -12 -20   42.80    7.40
   0 -12  20   29.30    6.10
   0 -12  20   31.80    4.60
   0  12  21    6.30    5.20
   0  12 -21   -0.50    3.60
   0  12  21    1.90    6.00
   0 -12  21    5.20    3.40
   0 -12  21   11.10    5.40
   0 -12 -21   11.70    6.90
   0 -12  21    4.00    5.00
   0 -12 -21    8.40    6.60
   0 -12  21    3.70    3.60
   0  12 -22    2.80    3.80
   0  12  22   14.20    5.40
   0  12  22   -2.40    5.90
   0 -12 -22   15.30    7.00
   0 -12  22   -6.50    5.70
   0 -12  22    2.50    4.10
   0 -12  22   -5.30    3.30
   0 -12  22   -6.30    5.10
   0 -12 -22   -9.30    7.20
   0  12 -23   13.20    4.30
   0  12  23   -4.10    5.20
   0  12  23   11.80    7.10
   0 -12 -23    4.90    7.40
   0 -12  23   -1.50    5.60
   0 -12 -23    1.10    7.70
   0 -12  23   21.80    5.80
   0 -12  23    6.60    3.60
   0  12 -24   16.00    5.80
   0  12  24   26.40    7.70
   0  12  24   18.10    9.50
   0 -12 -24   24.80   14.10
   0 -12  24   27.70    6.50
   0 -12 -24   12.60    8.00
   0 -12  24   22.10    4.90
   0  13   0   -1.00    3.30
   0  13   0    0.20    1.90
   0  13   0   -1.60    2.50
   0  13   0   -0.30    1.80
   0  13   0   -6.30    4.00
   0 -13   0    5.00    3.00
   0 -13   0    0.60    3.40
   0 -13   0    1.80    3.20
   0 -13   0   -1.40    3.30
   0 -13   0    2.60    2.80
   0 -13   0   -3.80    3.60
   0  13   1    9.20    2.20
   0  13  -1   11.80    2.10
   0  13   1   11.20    4.70
   0  13  -1    6.00    1.80
   0  13   1   16.00    4.20
   0  13  -1    6.30    3.60
   0  13  -1    9.70    2.90
   0  13   1    8.20    2.90
   0  13   1    6.70    2.20
   0  13  -1   -0.50    4.10
   0 -13   1    9.60    3.70
   0 -13   1   12.00    3.60
   0 -13  -1   10.70    3.90
   0 -13  -1    8.10    3.00
   0 -13  -1    9.40    3.00
   0 -13   1    5.50    4.60
   0 -13   1    7.10    3.60
   0 -13  -1   15.40    4.10
   0 -13  -1    7.80    3.40
   0 -13   1    7.20    2.90
   0 -13   1    5.90    3.20
   0 -13  -1    2.30    3.30
   0 -13   1   17.70    4.10
   0  13   2    9.80    2.90
   0  13  -2   10.60    3.70
   0  13  -2    5.40    1.60
   0  13   2    6.30    2.50
   0  13  -2    6.20    2.70
   0  13   2    3.20    2.30
   0  13  -2    3.30    3.90
   0  13   2    4.10    4.30
   0  13   2    7.30    3.60
   0  13  -2    4.80    1.50
   0 -13   2    5.40    3.70
   0 -13  -2    4.70    3.70
   0 -13  -2   10.30    4.10
   0 -13   2    4.70    2.70
   0 -13  -2    6.70    3.30
   0 -13   2   12.60    4.00
   0 -13   2   10.90    3.80
   0 -13  -2    8.90    3.10
   0 -13   2    4.10    3.60
   0 -13  -2    7.60    3.50
   0 -13   2    5.30    3.30
   0  13  -3    4.50    1.10
   0  13   3    5.90    2.90
   0  13   3    2.20    2.50
   0  13  -3    8.10    4.10
   0  13  -3   -0.10    3.50
   0  13   3    4.60    3.40
   0  13   3    6.80    2.50
   0  13  -3    3.00    2.60
   0  13  -3    5.40    1.00
   0  13   3    0.40    4.00
   0 -13   3   12.30    3.90
   0 -13  -3    2.80    3.60
   0 -13   3    4.60    3.50
   0 -13   3    5.80    3.30
   0 -13  -3    5.20    4.10
   0 -13   3    9.20    3.70
   0 -13   3    7.40    3.30
   0 -13  -3    7.60    3.20
   0 -13  -3    6.00    3.60
   0 -13   3    9.90    2.80
   0 -13  -3    2.10    2.70
   0  13   4   25.00    4.80
   0  13   4   16.70    3.00
   0  13  -4   15.20    4.80
   0  13  -4   21.40    3.20
   0  13  -4   19.30    4.20
   0  13   4   11.70    3.20
   0  13   4   17.90    4.40
   0  13   4   15.50    3.10
   0 -13   4   14.80    3.60
   0 -13   4   15.70    4.40
   0 -13  -4   14.80    4.10
   0 -13  -4   17.60    4.60
   0 -13   4   15.40    4.00
   0 -13  -4   17.50    4.50
   0 -13   4   16.40    2.90
   0 -13   4   12.60    3.50
   0 -13  -4   15.50    3.00
   0 -13   4    9.40    3.70
   0 -13  -4   25.40    3.50
   0  13   5    2.30    4.80
   0  13   5    5.60    2.90
   0  13   5    4.10    2.90
   0  13  -5   10.20    3.60
   0  13   5    6.20    3.70
   0  13  -5    3.30    2.60
   0  13  -5    2.30    3.90
   0  13   5    4.70    3.00
   0 -13  -5    2.80    2.50
   0 -13   5    0.60    2.40
   0 -13   5    2.80    3.10
   0 -13  -5   -1.90    3.70
   0 -13   5    7.60    3.50
   0 -13   5    1.40    3.30
   0 -13   5   -0.50    3.30
   0 -13  -5    2.20    2.80
   0 -13  -5    9.10    3.90
   0 -13   5    1.20    3.40
   0 -13  -5    7.20    4.10
   0  13  -6   -3.70    4.40
   0  13  -6   -2.80    2.50
   0  13   6   -2.90    2.80
   0  13   6    6.20    3.10
   0  13   6    3.80    3.90
   0  13  -6   -1.20    3.20
   0  13   6   -2.10    3.00
   0 -13  -6    5.20    2.60
   0 -13  -6    6.20    4.50
   0 -13   6    2.10    3.60
   0 -13   6    9.80    3.60
   0 -13  -6    3.70    4.10
   0 -13   6    1.80    2.40
   0 -13   6    2.20    3.40
   0 -13   6    8.20    3.20
   0 -13   6   10.20    3.60
   0 -13  -6   15.20    7.30
   0 -13  -6    3.80    2.80
   0  13   7    4.50    4.00
   0  13   7    5.00    3.30
   0  13   7    4.90    3.30
   0  13  -7   -1.50    3.20
   0  13  -7   -4.20    3.80
   0  13  -7   -3.60    2.50
   0  13   7    0.10    3.00
   0 -13  -7    3.80    2.70
   0 -13   7    4.40    3.80
   0 -13  -7   -5.50    3.90
   0 -13  -7   -1.20    4.50
   0 -13  -7   -5.40    3.80
   0 -13   7    7.10    3.40
   0 -13   7   -1.00    2.30
   0 -13   7   -0.20    3.40
   0 -13   7   -2.70    3.40
   0 -13  -7    0.20    2.30
   0 -13   7    3.10    3.00
   0  13  -8   54.39    6.70
   0  13  -8   34.70    4.30
   0  13   8   51.49    5.70
   0  13   8   43.50    4.40
   0  13   8   48.10    5.80
   0  13  -8   47.90    6.00
   0 -13  -8   49.50    5.80
   0 -13   8   40.10    4.50
   0 -13  -8   42.50    5.30
   0 -13   8   50.59    8.90
   0 -13  -8   52.89    6.00
   0 -13   8   47.80    5.20
   0 -13  -8   57.29    4.50
   0 -13   8   41.50    5.10
   0 -13   8   39.90    4.30
   0 -13   8   45.20    5.10
   0 -13  -8   45.90    3.90
   0  13  -9   18.10    4.10
   0  13   9   19.20    4.60
   0  13  -9   18.20    3.10
   0  13   9   11.60    3.80
   0  13  -9    7.70    5.10
   0 -13   9    8.90    3.90
   0 -13  -9    8.90    4.40
   0 -13   9   12.80    4.00
   0 -13  -9   16.50    2.80
   0 -13   9   17.00    4.30
   0 -13  -9   15.10    4.90
   0 -13   9   15.10    2.80
   0 -13  -9   14.50    2.40
   0 -13   9   15.40    3.60
   0 -13   9    6.40    4.40
   0 -13  -9   13.30    4.40
   0  13 -10    6.40    3.60
   0  13  10   -4.00    3.00
   0  13  10   11.90    4.30
   0  13 -10    3.50    2.60
   0  13  10    0.80    3.30
   0 -13  10    8.10    3.90
   0 -13  10    8.10    3.70
   0 -13 -10   -2.90    4.10
   0 -13 -10   -1.50    4.20
   0 -13 -10    3.10    2.00
   0 -13 -10    0.10    4.70
   0 -13  10    2.80    3.00
   0 -13  10    3.20    2.40
   0 -13  10    2.50    4.20
   0  13  11   11.10    4.00
   0  13  11   15.00    4.00
   0  13 -11   10.10    3.80
   0  13 -11   12.60    3.00
   0 -13 -11   13.40    4.80
   0 -13 -11   12.80    7.70
   0 -13  11    5.50    3.90
   0 -13  11   11.20    4.40
   0 -13 -11   12.30    4.80
   0 -13  11   13.10    3.30
   0 -13  11   11.10    4.00
   0  13 -12    6.70    2.90
   0  13 -12    1.90    3.50
   0  13  12    2.50    3.70
   0  13  12    2.40    3.90
   0 -13  12    8.90    4.30
   0 -13  12    8.80    3.30
   0 -13  12    4.60    3.70
   0 -13 -12    3.80    5.30
   0 -13 -12    2.60    4.60
   0 -13  12    6.70    4.30
   0  13 -13    1.30    2.90
   0  13 -13    2.60    3.80
   0  13  13    3.80    4.40
   0  13  13    2.90    3.80
   0 -13  13    3.00    4.50
   0 -13  13    5.80    4.50
   0 -13 -13   -0.70    4.80
   0 -13 -13    3.70    4.90
   0 -13  13    3.30    4.10
   0 -13  13    8.20    3.20
   0  13 -14   16.00    3.40
   0  13 -14   13.70    4.30
   0  13  14   19.70    4.70
   0  13  14   15.90    4.50
   0 -13  14   12.50    4.50
   0 -13  14    8.50    3.30
   0 -13 -14   12.80    5.30
   0 -13 -14   16.70    6.30
   0 -13  14   21.30    5.60
   0 -13  14    5.60    4.40
   0  13 -15   14.00    4.30
   0  13  15   22.10    5.00
   0  13 -15   27.80    3.70
   0  13  15   26.20    5.50
   0 -13  15   22.30    4.60
   0 -13 -15   19.10    6.00
   0 -13  15   17.70    5.00
   0 -13  15   21.30    3.70
   0 -13 -15   25.10    6.70
   0 -13  15   24.10    5.30
   0  13 -16   15.40    4.20
   0  13  16    6.00    4.70
   0  13 -16   12.60    4.20
   0  13  16   10.40    5.20
   0 -13  16    7.10    4.90
   0 -13  16   16.80    5.30
   0 -13 -16   15.40    5.70
   0 -13  16   17.20    4.20
   0 -13 -16   17.80    6.10
   0 -13  16    6.10    3.50
   0  13  17   13.30    4.60
   0  13 -17    9.70    4.00
   0  13  17   19.90    5.60
   0 -13  17    5.50    3.50
   0 -13  17   11.00    5.30
   0 -13  17   13.50    5.10
   0 -13 -17   16.30    6.20
   0 -13 -17   16.20    6.40
   0 -13  17   16.40    4.40
   0  13  18    8.90    4.80
   0  13  18   11.20    5.90
   0  13 -18   13.00    4.20
   0 -13  18    6.50    3.80
   0 -13 -18   10.20    6.80
   0 -13 -18    3.50    6.10
   0 -13  18    6.10    4.80
   0 -13  18    5.20    3.90
   0 -13  18   13.30    5.50
   0  13 -19   26.10    4.80
   0  13  19   29.80    5.50
   0  13  19   34.30    7.10
   0 -13  19   36.00    5.90
   0 -13 -19   28.90    7.50
   0 -13 -19   35.20    7.20
   0 -13  19   28.80    6.10
   0 -13  19   35.70    4.90
   0 -13  19   27.30    4.50
   0  13  20    9.80    5.50
   0  13 -20    1.30    4.00
   0  13  20   -1.90    6.00
   0 -13 -20    7.00    6.90
   0 -13 -20   15.60    7.40
   0 -13  20    2.80    5.50
   0 -13  20    9.40    4.40
   0 -13  20    9.80    5.00
   0 -13  20   -0.80    3.90
   0  13  21   19.60    6.60
   0  13  21    0.50    5.30
   0  13 -21    5.40    4.30
   0 -13  21   -0.80    6.40
   0 -13 -21    8.60    7.60
   0 -13  21    8.80    5.50
   0 -13  21   -5.30    4.00
   0 -13 -21    6.90    7.70
   0  13  22   15.40    7.00
   0  13 -22   13.70    4.80
   0  13  22    2.90    5.90
   0 -13  22   -5.40    5.90
   0 -13  22   18.80    6.60
   0 -13 -22   22.50    7.70
   0 -13 -22   27.70    8.90
   0  14   0   20.90    5.20
   0  14   0   23.80    3.60
   0  14   0   27.90    3.40
   0  14   0   15.40    4.30
   0  14   0   28.80    3.60
   0 -14   0   25.60    4.70
   0 -14   0   35.70    4.10
   0 -14   0   28.50    5.20
   0 -14   0   28.90    5.20
   0 -14   0   23.20    4.50
   0  14   1   40.20    6.10
   0  14   1   38.30    3.80
   0  14   1   35.10    4.00
   0  14   1   32.40    3.80
   0  14  -1   32.30    4.70
   0  14  -1   30.20    3.30
   0  14  -1   34.70    3.70
   0  14   1   34.40    4.90
   0  14  -1   33.60    5.50
   0 -14  -1   22.60    4.80
   0 -14  -1   33.00    5.10
   0 -14  -1   37.50    4.20
   0 -14   1   37.40    5.30
   0 -14   1   45.00    5.90
   0 -14   1   34.30    4.20
   0 -14  -1   34.10    5.40
   0 -14   1   32.20    4.90
   0 -14  -1   44.70    5.30
   0 -14   1   39.60    5.00
   0 -14  -1   24.50    5.30
   0  14  -2    3.90    4.80
   0  14   2    0.00    2.60
   0  14  -2    2.70    4.00
   0  14   2    0.00    2.90
   0  14  -2    2.90    3.00
   0  14   2   -2.30    4.70
   0  14   2    2.10    2.40
   0  14   2   -0.20    3.60
   0 -14  -2    8.90    4.60
   0 -14  -2   -6.50    3.60
   0 -14   2    3.10    4.20
   0 -14   2    5.50    4.30
   0 -14   2   -6.20    3.80
   0 -14  -2    4.30    3.20
   0 -14   2    4.60    3.80
   0 -14  -2    4.90    3.90
   0 -14  -2    4.40    4.60
   0 -14   2   -3.60    3.40
   0  14  -3    5.40    3.80
   0  14   3   -2.10    3.90
   0  14  -3    1.20    4.20
   0  14  -3    3.80    2.90
   0  14   3    2.00    3.00
   0  14   3   -4.60    4.70
   0  14   3    3.10    2.60
   0 -14  -3   -0.80    4.60
   0 -14  -3   -1.80    3.30
   0 -14   3    6.70    4.00
   0 -14  -3   -5.10    3.80
   0 -14   3    5.80    3.60
   0 -14  -3    5.70    5.00
   0 -14  -3    1.10    4.20
   0 -14   3    6.40    4.20
   0 -14   3    1.80    3.60
   0 -14  -3   -2.70    3.10
   0 -14   3   -4.70    2.90
   0 -14   3    5.90    4.10
   0  14   4    3.10    2.90
   0  14   4    6.50    3.30
   0  14  -4   -1.50    3.00
   0  14  -4    4.70    3.70
   0  14   4    1.00    4.00
   0  14   4    3.10    2.80
   0 -14  -4    4.00    4.90
   0 -14   4   -2.60    3.40
   0 -14  -4   -6.20    4.30
   0 -14   4    2.20    3.60
   0 -14   4    3.00    3.00
   0 -14   4    8.30    4.30
   0 -14   4    2.90    4.20
   0 -14  -4   -2.50    4.40
   0 -14  -4   -0.60    3.80
   0 -14  -4    3.50    3.50
   0 -14  -4    8.70    3.20
   0  14   5   38.30    4.30
   0  14   5   59.79    6.20
   0  14   5   42.40    5.30
   0  14  -5   45.80    5.80
   0  14  -5   38.90    4.00
   0  14   5   43.40    5.20
   0 -14  -5   39.10    4.60
   0 -14  -5   38.80    5.40
   0 -14  -5   45.60    5.40
   0 -14  -5   40.40    5.80
   0 -14   5   47.40    5.00
   0 -14   5   39.60    4.70
   0 -14   5   51.79    5.90
   0 -14   5   51.99    6.30
   0 -14  -5   49.20    6.50
   0 -14   5   50.09    6.00
   0  14   6  114.79    7.20
   0  14  -6  133.49    8.60
   0  14   6  131.19    6.90
   0  14   6  126.09    8.90
   0  14  -6  135.49    6.60
   0  14   6  111.59    7.10
   0 -14  -6  130.99    9.40
   0 -14   6  130.59   11.80
   0 -14  -6  132.89    6.30
   0 -14   6  122.49    6.40
   0 -14   6  127.89    7.30
   0 -14  -6  143.49    9.20
   0 -14   6  126.29    8.50
   0 -14  -6  117.19    8.50
   0  14   7   91.09    6.50
   0  14   7   95.39    8.20
   0  14  -7   91.09    7.50
   0  14   7   86.59    6.90
   0  14  -7   92.29    5.90
   0 -14   7   91.89    7.20
   0 -14  -7   78.89    8.50
   0 -14   7   97.19    8.00
   0 -14  -7   97.29    8.20
   0 -14  -7   89.59    5.30
   0 -14   7   92.59    7.90
   0 -14   7  103.89    6.90
   0 -14  -7   94.29    8.40
   0  14  -8    1.10    2.90
   0  14   8   -3.30    4.10
   0  14  -8   -1.10    3.80
   0  14   8   -2.60    3.60
   0  14   8   -2.00    3.40
   0 -14  -8    2.70    4.60
   0 -14   8    0.50    4.10
   0 -14   8   -0.40    4.20
   0 -14  -8    3.50    2.60
   0 -14  -8    1.70    4.80
   0 -14  -8   10.00    5.20
   0 -14   8    8.20    4.30
   0 -14   8    4.30    3.70
   0  14  -9   31.80    5.00
   0  14  -9   27.70    3.70
   0  14   9   24.70    5.30
   0  14   9   23.80    4.20
   0  14   9   28.10    4.60
   0 -14   9   30.90    4.30
   0 -14   9   26.50    5.00
   0 -14  -9   25.60    5.40
   0 -14   9   26.00    5.00
   0 -14  -9   27.80    5.70
   0 -14  -9   29.20    6.00
   0 -14   9   14.80    4.50
   0 -14  -9   23.60    3.00
   0  14 -10   15.30    4.40
   0  14 -10    8.40    3.30
   0  14  10   16.00    4.50
   0  14  10   16.10    4.90
   0  14  10   11.40    4.10
   0 -14 -10   10.10    5.40
   0 -14  10   13.30    4.50
   0 -14  10   15.70    5.10
   0 -14 -10   26.90    7.80
   0 -14  10    7.70    4.50
   0 -14 -10   19.30    5.90
   0 -14  10   19.00    4.10
   0  14 -11    4.20    4.30
   0  14  11   13.70    4.50
   0  14 -11    9.50    3.30
   0  14  11    7.30    4.10
   0 -14 -11    8.40    5.30
   0 -14  11    6.00    4.90
   0 -14  11    9.70    5.30
   0 -14 -11   15.40    5.30
   0 -14  11   11.70    3.90
   0 -14  11    5.40    4.70
   0  14  12    2.60    4.30
   0  14  12    3.00    4.00
   0  14 -12   -4.30    4.00
   0  14 -12   -1.40    3.10
   0 -14  12    5.70    5.10
   0 -14 -12    3.00    5.50
   0 -14  12    3.20    4.60
   0 -14  12    4.10    3.60
   0 -14  12    4.00    4.60
   0 -14 -12   -4.80    4.80
   0  14  13   -0.30    4.00
   0  14  13    5.90    4.50
   0  14 -13   12.20    3.50
   0  14 -13   -0.10    4.30
   0 -14  13    6.00    3.80
   0 -14  13    7.90    5.30
   0 -14  13    2.30    4.70
   0 -14 -13   18.70    6.50
   0 -14 -13    5.70    5.50
   0 -14  13    4.40    4.40
   0  14  14   -1.50    4.20
   0  14 -14    4.70    4.20
   0  14  14    6.60    4.90
   0 -14  14    4.30    4.50
   0 -14 -14   11.90    5.90
   0 -14  14    6.60    5.10
   0 -14  14    9.20    5.20
   0 -14  14   15.20    4.00
   0 -14 -14    3.90    6.00
   0  14 -15   16.90    4.80
   0  14  15    6.40    4.90
   0  14  15   -2.40    5.10
   0 -14  15    6.00    4.90
   0 -14  15   17.10    4.10
   0 -14 -15    6.40    6.30
   0 -14 -15   15.60    6.50
   0 -14  15   16.20    4.70
   0 -14  15   14.40    5.70
   0  14  16   21.10    5.10
   0  14 -16    2.60    4.20
   0  14  16    7.10    5.70
   0 -14  16   24.80    5.70
   0 -14  16    4.70    4.60
   0 -14  16    7.10    3.90
   0 -14 -16   12.60    6.60
   0 -14  16   14.60    5.70
   0 -14 -16   15.40    6.40
   0  14  17    2.00    4.90
   0  14  17   -0.70    5.80
   0  14 -17    5.70    4.30
   0 -14  17    0.70    4.10
   0 -14  17    8.70    4.10
   0 -14 -17   -8.00    6.30
   0 -14  17    7.50    5.00
   0 -14 -17   -3.30    6.20
   0 -14  17    3.70    5.50
   0  14  18   -3.90    5.80
   0  14 -18   -0.10    4.30
   0  14  18    1.30    5.10
   0 -14  18    8.60    6.00
   0 -14  18   13.80    6.60
   0 -14  18    5.50    4.70
   0 -14 -18   -1.20    6.90
   0 -14 -18    0.50    7.10
   0 -14  18    7.70    5.70
   0  14 -19   -1.30    4.10
   0  14  19    3.20    6.00
   0  14  19    0.10    5.60
   0 -14  19    1.30    5.90
   0 -14 -19   -0.20    7.30
   0 -14  19   -3.20    4.20
   0 -14  19   -8.60    5.60
   0 -14 -19    2.80    7.00
   0  14 -20    2.00    4.50
   0  14  20   -3.40    5.40
   0 -14  20   -2.50    6.30
   0 -14 -20   13.90    8.50
   0 -14 -20   -2.20    6.70
   0 -14  20    7.90    4.90
   0 -14  20   -6.50    5.60
   0  15   0    0.10    3.40
   0  15   0    2.20    3.20
   0  15   0   -1.70    4.10
   0 -15   0   -2.80    4.60
   0 -15   0    5.60    3.60
   0 -15   0    0.30    4.20
   0 -15   0   -2.30    4.90
   0  15  -1   17.20    5.40
   0  15   1   24.80    4.10
   0  15   1   24.90    5.20
   0  15   1   26.40    3.10
   0  15  -1   30.40    4.00
   0 -15   1   26.00    4.50
   0 -15  -1   20.90    4.20
   0 -15  -1   24.90    5.30
   0 -15  -1   24.80    6.10
   0 -15  -1   14.40    4.50
   0 -15   1   31.90    5.00
   0 -15   1   23.40    5.60
   0 -15   1   30.40    5.60
   0  15   2    7.70    2.90
   0  15   2   12.50    4.90
   0  15  -2    9.90    4.50
   0  15  -2   12.10    3.40
   0  15   2    1.30    3.50
   0 -15  -2   14.00    3.80
   0 -15   2    7.60    5.00
   0 -15   2   13.80    4.20
   0 -15  -2    9.70    5.20
   0 -15  -2    4.80    4.50
   0 -15  -2    3.90    5.10
   0 -15   2    7.20    4.00
   0 -15   2   10.00    5.60
   0  15   3   58.09    5.90
   0  15   3   60.09    6.60
   0  15  -3   63.29    5.70
   0  15  -3   67.19    6.90
   0  15   3   49.50    5.20
   0 -15   3   71.89    8.40
   0 -15  -3   70.49    7.60
   0 -15   3   62.69    6.40
   0 -15   3   62.49    7.00
   0 -15  -3   60.59    6.90
   0 -15   3   58.69    7.10
   0 -15  -3   71.99    7.90
   0 -15  -3   66.99    5.90
   0  15  -4    0.10    3.30
   0  15   4   -6.00    4.50
   0  15  -4    6.40    6.00
   0  15   4   -0.10    3.20
   0 -15   4  -10.60    5.50
   0 -15  -4    9.30    4.80
   0 -15   4    0.80    3.90
   0 -15  -4    0.00    5.00
   0 -15  -4    3.10    5.90
   0 -15   4   -3.10    4.50
   0 -15  -4   -0.70    3.60
   0  15   5   11.10    3.70
   0  15  -5   15.40    3.80
   0  15  -5   12.20    4.50
   0  15   5   10.80    5.20
   0  15   5   15.50    4.10
   0 -15  -5   20.80    6.20
   0 -15  -5   17.40    5.40
   0 -15   5   10.00    4.80
   0 -15  -5   13.40    3.60
   0 -15   5    5.20    4.30
   0 -15   5    8.50    5.00
   0 -15  -5   15.90    5.20
   0  15   6   14.80    4.20
   0  15   6   11.10    5.10
   0  15  -6   20.50    3.90
   0  15   6   15.00    4.30
   0  15  -6   15.10    4.60
   0 -15  -6    8.80    3.50
   0 -15  -6    7.30    5.60
   0 -15   6   19.60    5.20
   0 -15   6   17.40    4.90
   0 -15  -6   27.70    6.50
   0 -15  -6   20.60    5.70
   0 -15   6   15.00    5.10
   0  15  -7   17.90    3.90
   0  15  -7   19.50    4.90
   0  15   7   16.90    5.70
   0  15   7   14.20    4.30
   0  15   7    9.00    4.00
   0 -15   7   14.80    6.90
   0 -15   7   20.20    5.10
   0 -15   7   20.80    5.20
   0 -15  -7   21.20    6.10
   0 -15   7   10.10    4.90
   0 -15  -7   12.80    3.30
   0 -15  -7   22.60    5.90
   0 -15  -7   17.00    6.50
   0  15  -8   15.80    3.80
   0  15   8   22.90    6.40
   0  15  -8   16.50    5.10
   0  15   8   11.40    4.40
   0  15   8    9.50    4.30
   0 -15  -8    6.50    5.60
   0 -15  -8   16.50    6.10
   0 -15   8   13.50    5.40
   0 -15   8   12.40    5.40
   0 -15   8   12.50    5.00
   0 -15   8   26.60    6.00
   0  15  -9   64.09    6.50
   0  15   9   56.09    6.80
   0  15   9   57.59    7.20
   0  15  -9   61.39    6.00
   0 -15   9   70.79    8.60
   0 -15   9   53.09    6.40
   0 -15  -9   58.69    7.30
   0 -15   9   50.39    6.20
   0 -15   9   60.89    7.00
   0 -15  -9   60.49    7.40
   0  15 -10    2.80    5.00
   0  15  10    1.00    4.50
   0  15  10    1.50    4.40
   0  15 -10   -0.70    3.50
   0 -15  10   -4.10    4.60
   0 -15  10   -0.60    5.00
   0 -15 -10   -5.50    5.60
   0 -15  10    2.20    5.10
   0 -15 -10    0.00    5.70
   0  15  11   40.70    5.80
   0  15 -11   38.10    5.90
   0  15  11   46.60    5.50
   0 -15  11   55.39    6.80
   0 -15  11   50.59    6.60
   0 -15 -11   43.10    7.30
   0 -15 -11   54.59    7.60
   0 -15  11   41.60    6.60
   0  15  12   -3.40    4.50
   0  15 -12    8.20    4.70
   0  15  12   -0.80    4.50
   0 -15  12   -0.80    4.90
   0 -15  12    0.40    4.80
   0 -15 -12   -4.50    5.70
   0 -15  12    4.20    5.10
   0 -15 -12    2.80    5.80
   0 -15  12    4.00    7.00
   0  15 -13    0.10    4.50
   0  15  13    6.40    4.90
   0  15  13    9.10    5.40
   0 -15  13    6.10    5.20
   0 -15  13   17.00    5.40
   0 -15  13   12.80    5.40
   0 -15  13   12.50    5.60
   0 -15 -13   14.00    6.80
   0 -15 -13    7.80    6.50
   0  15 -14   11.50    5.00
   0  15  14    7.10    5.60
   0  15  14    1.10    4.90
   0 -15 -14   17.40    6.70
   0 -15 -14  -14.20    6.20
   0 -15  14   -0.30    4.60
   0 -15  14    2.20    5.00
   0 -15  14    5.30    4.20
   0 -15  14   -9.20    5.40
   0  15  15   49.30    7.20
   0  15  15   26.10    5.50
   0  15 -15   28.60    5.80
   0 -15  15   33.20    5.50
   0 -15  15   31.30    6.40
   0 -15  15   26.20    6.30
   0 -15 -15   34.70    7.20
   0 -15 -15   16.90    7.40
   0 -15  15   26.70    4.90
   0  15  16    6.70    6.10
   0  15  16    9.20    5.10
   0  15 -16   10.30    5.20
   0 -15  16   14.90    4.50
   0 -15 -16    6.20    7.60
   0 -15  16    3.00    6.60
   0 -15 -16   16.10    7.30
   0 -15  16   12.70    5.80
   0 -15  16    8.30    5.30
   0  15  17    3.20    5.60
   0  15 -17    5.40    5.10
   0  15  17    2.40    6.30
   0 -15 -17   16.10    7.40
   0 -15 -17   11.40    7.60
   0 -15  17    8.40    6.50
   0 -15  17   -5.90    6.00
   0 -15  17    7.60    5.10
   0  15 -18   -0.90    5.20
   0  15  18   -2.30    6.00
   0  15  18   -8.00    5.30
   0 -15  18   -5.10    6.30
   0 -15 -18    3.00    7.40
   0 -15 -18    9.60    9.60
   0 -15  18  -12.20    6.30
   0 -15  18    5.80    5.80
   0  16   0   87.49    6.90
   0  16   0   86.59    9.30
   0 -16   0   99.39    9.30
   0 -16   0   76.69    7.40
   0 -16   0   87.49   10.30
   0 -16   0   70.59    8.00
   0  16   1   15.60    5.30
   0  16   1    0.50    4.60
   0  16  -1    6.70    3.90
   0  16  -1   19.00    5.70
   0 -16  -1   14.80    5.50
   0 -16   1    4.30    5.60
   0 -16   1    6.00    4.90
   0 -16  -1   13.60    6.50
   0 -16  -1    7.40    4.40
   0 -16  -1   -1.80    4.90
   0 -16   1   13.10    6.60
   0  16   2   -5.90    3.70
   0  16  -2    1.50    7.40
   0  16   2   -2.20    4.80
   0  16  -2    1.80    3.90
   0 -16  -2    5.70    5.20
   0 -16  -2   -1.00    5.70
   0 -16   2   -3.40    5.30
   0 -16   2   10.00    5.00
   0 -16   2   -0.10    4.20
   0 -16  -2    7.00    4.10
   0 -16  -2    8.10    5.80
   0 -16   2  -11.00    4.30
   0  16   3   -4.50    3.60
   0  16   3    2.50    5.10
   0  16  -3   -2.30    4.80
   0  16  -3   -2.70    3.70
   0 -16  -3    6.80    6.20
   0 -16   3   -2.00    4.60
   0 -16   3   -7.00    4.70
   0 -16  -3   -2.40    5.20
   0 -16   3  -10.90    4.80
   0 -16   3    5.60    4.40
   0 -16  -3   -0.10    5.60
   0 -16  -3    3.30    4.10
   0  16  -4   23.90    5.90
   0  16   4   16.70    4.20
   0  16  -4   23.90    4.30
   0  16   4   17.50    5.70
   0 -16   4   15.40    4.90
   0 -16   4   20.70    5.60
   0 -16   4   31.90    5.40
   0 -16  -4   37.40    7.80
   0 -16  -4   30.20    6.20
   0 -16  -4   21.80    4.50
   0 -16   4   27.00    6.00
   0 -16  -4   21.40    6.20
   0  16   5    4.70    5.60
   0  16  -5    2.70    3.90
   0  16   5   -3.40    3.90
   0  16   5   -2.90    4.00
   0  16  -5    6.00    5.40
   0 -16  -5   18.00    7.00
   0 -16  -5   -2.50    5.40
   0 -16  -5    0.50    3.90
   0 -16   5    2.60    4.70
   0 -16   5    5.10    5.60
   0 -16   5    2.30    4.70
   0 -16   5    4.90    4.60
   0 -16  -5    4.80    5.60
   0  16  -6   86.79    9.40
   0  16   6   69.99    7.70
   0  16  -6   80.39    6.70
   0  16   6   69.79    6.90
   0 -16   6   93.09    8.80
   0 -16   6   81.89    8.00
   0 -16   6   93.89    8.30
   0 -16  -6   85.89    9.70
   0 -16   6   99.89   10.00
   0 -16  -6   80.49    9.50
   0  16  -7   29.30    6.30
   0  16   7   21.60    4.70
   0  16  -7   25.70    4.50
   0  16   7   24.80    5.10
   0 -16   7   21.30    5.30
   0 -16   7   14.50    6.20
   0 -16  -7   27.60    6.70
   0 -16  -7   27.10    6.70
   0 -16   7   21.60    5.80
   0 -16   7   22.80    6.20
   0  16  -8   62.09    8.00
   0  16  -8   52.89    6.70
   0  16   8   57.29    6.00
   0  16   8   60.79    6.30
   0 -16   8   45.40    6.50
   0 -16   8   56.79    6.10
   0 -16  -8   63.79    7.90
   0 -16   8   44.60    6.30
   0 -16   8   43.40    7.10
   0 -16  -8   67.69    8.10
   0  16   9   -6.30    4.50
   0  16  -9   -2.50    5.40
   0  16   9    0.40    4.80
   0 -16  -9    6.00    6.50
   0 -16   9    7.20    5.90
   0 -16  -9   -6.80    5.80
   0 -16   9   -7.80    5.40
   0 -16   9   -2.20    5.20
   0 -16   9    4.60    4.20
   0  16  10    9.50    5.10
   0  16 -10    1.70    5.10
   0  16  10   17.10    5.50
   0 -16  10    9.90    5.60
   0 -16  10   10.50    5.90
   0 -16 -10   16.20    6.70
   0 -16  10   22.00    5.80
   0 -16 -10   11.50    6.40
   0 -16  10   11.70    4.80
   0  16  11    0.50    4.70
   0  16  11    4.40    5.20
   0  16 -11   -1.40    5.20
   0 -16  11   12.50    4.60
   0 -16  11    4.20    5.70
   0 -16 -11    5.20    6.10
   0 -16 -11   12.30    6.50
   0 -16  11   -2.60    5.10
   0 -16  11    9.10    5.60
   0  16 -12   56.59    7.10
   0  16  12   37.60    6.10
   0  16  12   39.60    6.30
   0 -16 -12   39.80    7.90
   0 -16  12   42.50    6.60
   0 -16  12   42.70    7.20
   0 -16  12   45.50    7.40
   0 -16 -12   45.10    7.90
   0 -16  12   65.19    7.40
   0  16 -13    0.70    5.50
   0  16  13   -3.80    5.70
   0  16  13   15.50    5.50
   0 -16  13   -4.10    5.60
   0 -16  13    9.50    5.70
   0 -16 -13    6.10    7.60
   0 -16 -13    4.80    6.40
   0 -16  13    9.80    4.80
   0 -16  13   16.60    6.40
   0  16 -14   44.10    6.80
   0  16  14   42.40    7.30
   0  16  14   36.10    6.40
   0 -16 -14   36.40    7.70
   0 -16 -14   56.59    9.00
   0 -16  14   62.89    6.60
   0 -16  14   34.70    6.90
   0 -16  14   55.19    7.50
   0 -16  14   36.10    6.60
   0  16 -15    4.40    5.10
   0  16  15   20.70    6.00
   0  16  15    6.60    6.70
   0 -16 -15    5.70    8.00
   0 -16  15    3.70    5.60
   0 -16  15   21.10    7.10
   0 -16 -15   -0.70    6.90
   0 -16  15   15.30    7.80
   0  17   0   -5.50    5.40
   0  17   0    0.80    4.30
   0 -17   0    4.80    5.50
   0 -17   0    7.80    5.10
   0 -17   0    5.50    7.40
   0 -17   0    9.70    5.80
   0  17  -1   -4.00    4.40
   0  17  -1   -9.20    5.20
   0  17   1    1.40    6.60
   0  17   1    3.40    4.30
   0 -17   1    7.30    5.50
   0 -17   1   -4.30    6.00
   0 -17   1    3.40    5.00
   0 -17  -1   -0.50    8.30
   0 -17   1    2.60    6.70
   0 -17  -1   -2.00    5.90
   0 -17  -1    1.10    5.80
   0 -17  -1    4.50    5.60
   0  17  -2    7.40    5.90
   0  17  -2    4.70    4.60
   0  17   2   -3.70    5.60
   0  17   2    7.90    4.60
   0 -17  -2   12.10    7.60
   0 -17  -2    7.10    5.70
   0 -17  -2    7.60    6.40
   0 -17   2   10.90    5.60
   0 -17   2   15.40    6.40
   0 -17  -2    5.60    4.90
   0 -17   2   19.30    6.80
   0 -17   2    3.70    5.10
   0  17   3   22.80    9.50
   0  17  -3   12.00    6.20
   0  17   3    8.10    4.70
   0 -17   3   13.00    5.90
   0 -17   3   24.80    5.70
   0 -17   3   20.90    6.60
   0 -17   3   11.80    6.80
   0 -17  -3   12.90    5.90
   0 -17  -3   26.30    9.10
   0 -17  -3    4.30    6.00
   0  17   4   -2.00    4.50
   0  17  -4   -5.40    4.30
   0  17  -4   -5.60    5.30
   0 -17  -4   -1.50    5.80
   0 -17  -4    1.10    6.00
   0 -17   4    2.10    5.70
   0 -17   4    4.20    6.70
   0 -17   4   -3.10    5.10
   0 -17   4   -5.00    5.10
   0  17  -5    3.30    5.80
   0  17   5    4.40    4.90
   0 -17   5    6.50    5.20
   0 -17   5    5.50    5.60
   0 -17  -5   18.80    7.00
   0 -17  -5   23.80    6.40
   0 -17   5    3.70    6.60
   0 -17   5   13.40    5.80
   0  17  -6    7.00    5.80
   0  17   6   -3.90    4.80
   0 -17   6   14.00    6.80
   0 -17   6    4.00    6.20
   0 -17   6    1.90    5.70
   0 -17  -6    0.90    6.40
   0 -17   6   12.20    5.30
   0 -17  -6    4.90    6.20
   0  17   7   10.60    5.30
   0  17  -7   19.50    6.20
   0 -17   7   10.10    5.30
   0 -17   7   16.50    5.90
   0 -17  -7   17.20    6.80
   0 -17  -7    7.40    6.50
   0 -17   7    5.00    5.70
   0 -17   7   11.10    7.00
   0  17   8    5.50    5.40
   0  17  -8   18.70    6.50
   0 -17   8    9.30    6.50
   0 -17   8    4.40    6.30
   0 -17  -8   10.00    6.60
   0 -17  -8    5.90    6.80
   0 -17   8   17.00    6.00
   0 -17   8   13.10    5.30
   0  17   9    8.50    5.30
   0  17  -9   -9.80    5.10
   0 -17   9    9.20    6.80
   0 -17  -9   10.30    6.50
   0 -17  -9   12.90    7.10
   0 -17   9  -13.90    5.70
   0 -17   9   -7.90    5.70
   0 -17   9    7.80    5.10
   0  17  10   35.40    6.40
   0  17 -10   53.29    7.60
   0 -17  10   48.90    6.50
   0 -17 -10   55.39    8.90
   0 -17 -10   34.80    8.10
   0 -17  10   44.00    7.00
   0 -17  10   36.50    6.90
   0 -17  10   60.59    8.00
   0  17  11   -3.70    5.50
   0  17 -11    0.90    5.40
   0 -17  11   -9.20    6.30
   0 -17 -11   16.20    7.30
   0 -17 -11    1.20    7.60
   0 -17  11   -1.00    4.90
   0 -17  11    2.60    6.00
   0  18   0    9.00    5.20
   0 -18   0   12.10    7.40
   0 -18   0   16.00    8.10
   0 -18   0   13.90    6.30
   0  18  -1    3.80    6.20
   0  18   1   -0.70    5.10
   0 -18   1    9.40    6.30
   0 -18   1   -4.90    5.70
   0 -18   1   -2.70    6.80
   0 -18   1   -5.70    8.20
   0 -18  -1    0.20    6.70
   0 -18  -1    9.70    5.90
   0  18   2   20.50    5.80
   0  18  -2   22.10    6.90
   0 -18   2   12.00    6.40
   0 -18  -2   -9.60    6.90
   0 -18  -2   11.40    6.70
   0 -18   2   15.90    8.50
   0 -18   2   10.30    6.50
   0 -18   2    6.10    7.10
   0  18   3    4.60    5.40
   0  18  -3    9.10    6.20
   0 -18  -3   -1.30    6.60
   0 -18  -3    9.70    6.60
   0 -18   3    4.30    8.10
   0 -18   3   -1.90    6.30
   0 -18   3   11.40    8.60
   0 -18   3    4.30    5.70
   0  18   4    0.80    5.60
   0  18  -4   -1.10    6.50
   0 -18   4   11.60    6.50
   0 -18   4   11.50    6.40
   0 -18  -4    4.20    7.50
   0 -18   4   -8.30    7.50
   0 -18  -4   11.80    6.60
   0 -18  -5   10.40    7.30
  -1   0  32   -7.00    5.80
  -1   0  32   -4.30    5.80
  -1   0  32    2.20    5.40
  -1   0  32   -2.20    5.10
  -1   0  32   -6.10    6.10
  -1   0  31   -3.30    5.90
  -1   0  31    1.90    4.60
  -1   0  31   14.50    5.80
  -1   0  31    1.30    4.90
  -1   0  31    9.80    5.70
  -1   0  30   41.50    6.90
  -1   0  30   36.50    5.90
  -1   0  30   27.80    6.30
  -1   0  30   36.10    5.30
  -1   0  30   37.30    5.80
  -1   0  29    5.20    5.30
  -1   0  29    0.20    6.60
  -1   0  29   -4.30    4.40
  -1   0  29    8.20    4.50
  -1   0  29    1.20    5.20
  -1   0  28    1.10    3.70
  -1   0  28    5.70    4.70
  -1   0  28    2.10    4.00
  -1   0  28    5.40    4.30
  -1   0  28   12.70    4.80
  -1   0  27    1.30    4.40
  -1   0  27    5.80    4.40
  -1   0  27   -1.40    3.40
  -1   0  27    1.70    3.70
  -1   0  26    6.20    4.10
  -1   0  26    7.10    3.20
  -1   0  26    4.30    4.20
  -1   0  26   11.50    3.70
  -1   0  26    5.50    3.90
  -1   0  25   -1.00    3.40
  -1   0  25    4.00    3.00
  -1   0  25    0.90    3.30
  -1   0  25    1.40    3.80
  -1   0  24    0.60    3.20
  -1   0  24    3.30    3.70
  -1   0  24   -4.70    3.20
  -1   0  24    3.50    2.90
  -1   0  24    1.60    3.10
  -1   0  23    1.80    2.60
  -1   0  23    4.30    3.00
  -1   0  23   -6.00    2.80
  -1   0  23    0.00    2.90
  -1   0  23   -3.60    2.80
  -1   0  23    3.80    3.30
  -1   0  22    1.30    2.70
  -1   0  22   -0.40    2.90
  -1   0  22   -0.90    3.00
  -1   0  22    6.10    3.60
  -1   0  22    6.20    2.70
  -1   0  22   -1.30    2.90
   1   0 -22    7.40    3.50
  -1   0  22    6.10    3.00
  -1   0  21   -5.30    3.00
  -1   0  21    0.20    3.30
  -1   0  21   -0.20    2.90
  -1   0  21    2.00    2.50
  -1   0  21    0.20    2.30
  -1   0  21   -2.70    2.70
   1   0 -21    1.80    3.10
  -1   0  21    2.10    2.70
  -1   0  21    3.30    3.00
  -1   0  20   16.40    3.10
  -1   0  20   14.70    2.80
  -1   0  20   18.90    2.80
  -1   0  20   25.60    3.50
  -1   0  20   17.10    3.50
  -1   0  20   19.20    3.70
  -1   0  20   17.20    3.90
  -1   0  20   17.80    3.00
  -1   0  20   19.40    3.70
   1   0 -20   26.80    3.80
   1   0 -20   21.30    3.90
  -1   0  20   16.60    3.40
  -1   0  19   -1.70    2.10
  -1   0  19    0.30    2.70
  -1   0  19   -2.30    2.90
  -1   0  19   -4.50    2.10
  -1   0  19    2.90    2.10
   1   0 -19   -1.80    2.80
  -1   0  19    4.00    2.70
  -1   0  19    0.80    2.40
   1   0 -19   -0.10    2.50
  -1   0  19   -2.90    2.30
  -1   0  19   -0.20    2.70
  -1   0  18   -1.40    2.40
  -1   0  18   -2.50    1.80
  -1   0  18   -1.10    2.30
   1   0 -18    1.50    2.50
  -1   0  18    4.40    2.50
  -1   0  18   -2.50    2.50
  -1   0  18    1.50    2.20
  -1   0  18   -1.30    2.00
   1   0 -18   -1.40    2.30
  -1   0  18    2.90    2.10
  -1   0  18    0.00    2.40
  -1   0  17    2.70    1.80
  -1   0  17   -1.60    2.40
  -1   0  17   -0.80    1.80
   1   0 -17    0.50    0.70
  -1   0  17   -4.10    2.10
  -1   0  17    1.60    1.90
   1   0 -17    0.10    1.90
  -1   0  17   -1.30    2.10
   1   0 -17    1.00    2.10
  -1   0  17    1.60    2.20
  -1   0  17   -0.70    2.00
   1   0 -17    1.40    2.30
  -1   0  16    0.50    1.80
  -1   0  16    2.30    1.90
   1   0 -16   -0.70    2.10
   1   0 -16    1.40    2.20
  -1   0  16   -0.80    1.90
  -1   0  16   -0.30    2.00
  -1   0  16    1.30    2.30
  -1   0  16   -0.10    1.90
   1   0 -16   -0.10    0.60
  -1   0  16    1.80    1.50
  -1   0  16    0.00    1.70
   1   0 -16   -0.50    1.70
   1   0 -15    0.00    1.50
  -1   0  15    1.10    1.70
   1   0 -15    0.80    0.60
  -1   0  15    2.40    2.00
   1   0 -15   -4.40    1.70
  -1   0  15    1.60    2.00
  -1   0  15   -1.90    1.60
   1   0 -15   -0.90    2.20
  -1   0  15    4.30    1.80
  -1   0  15    1.80    2.20
  -1   0  15    1.70    2.00
   1   0 -14   37.20    1.50
   1   0 -14   39.20    2.90
   1   0 -14   33.00    3.30
  -1   0  14   47.70    3.50
  -1   0  14   34.00    3.40
  -1   0  14   37.20    3.00
  -1   0  14   34.20    3.60
  -1   0  14   43.10    3.20
  -1   0  14   39.10    3.10
   1   0 -14   37.50    3.60
  -1   0  14   34.20    3.00
  -1   0  13   -0.40    1.70
  -1   0  13   -0.10    1.40
   1   0 -13   -0.40    1.40
   1   0 -13   -0.90    1.70
   1   0 -13    1.30    1.70
  -1   0  13    0.00    1.60
   1   0 -13   -0.20    0.50
  -1   0  13    0.30    1.70
  -1   0  13    0.70    1.60
  -1   0  13   -0.40    1.80
  -1   0  13   -0.80    1.40
  -1   0  12  191.38    6.20
  -1   0  12  196.28    6.30
  -1   0  12  192.18    6.60
   1   0 -12  181.18    5.00
  -1   0  12  203.88    6.90
   1   0 -12  191.48    6.80
  -1   0  12  197.58    6.40
   1   0 -12  181.58    6.20
   1   0 -12  193.68    6.60
  -1   0  12  177.68    5.00
  -1   0  12  205.98    6.70
  -1   0  12  189.78    6.60
  -1   0  11   -0.50    1.50
  -1   0  11    0.80    1.40
   1   0 -11    2.00    1.30
  -1   0  11   -0.40    1.20
  -1   0  11    0.80    0.50
   1   0 -11   -0.40    0.50
  -1   0  11   -2.60    1.50
  -1   0  11   -0.40    1.30
  -1   0  11    0.30    1.50
   1   0 -11    0.60    1.40
   1   0 -11    1.20    1.50
   1   0 -10    5.70    1.70
   1   0 -10    2.70    1.40
  -1   0  10    3.20    1.20
   1   0 -10    3.10    0.50
  -1   0  10    4.40    1.40
  -1   0  10    4.10    1.30
  -1   0  10    3.70    0.50
   1   0 -10    2.10    1.40
  -1   0  10    3.50    1.60
  -1   0  10    4.40    1.20
  -1   0   9   -1.00    1.00
   1   0  -9    1.30    1.30
  -1   0   9    0.90    1.00
   1   0  -9   -1.70    0.90
   1   0  -9   -0.90    1.40
  -1   0   9    0.60    1.10
  -1   0   9   -0.20    1.10
  -1   0   9   -1.00    0.90
  -1   0   9    0.30    1.30
   1   0  -9   -0.40    0.30
   1   0  -9    0.80    1.20
  -1   0   9    0.00    0.40
  -1   0   9   -0.50    1.00
   1   0  -8   48.80    2.60
  -1   0   8   57.49    2.50
  -1   0   8   52.59    2.50
  -1   0   8   62.99    2.70
   1   0  -8   52.59    2.40
   1   0  -8   58.09    2.70
   1   0  -8   56.29    1.60
  -1   0   8   56.59    2.40
  -1   0   8   49.80    2.60
   1   0  -8   54.79    2.70
  -1   0   8   52.29    1.60
  -1   0   8   60.19    2.90
  -1   0   8   54.19    2.40
  -1   0   7   -1.10    0.90
  -1   0   7   -1.00    0.70
  -1   0   7   -1.00    0.80
   1   0  -7    0.30    0.80
   1   0  -7    0.70    1.00
  -1   0   7   -0.30    0.90
  -1   0   7   -0.50    0.70
  -1   0   7   -0.40    0.70
  -1   0   7   -0.50    0.90
   1   0  -7   -0.90    0.90
   1   0  -7   -0.40    0.30
   1   0  -7   -0.20    0.90
  -1   0   7   -0.50    0.30
   1   0  -6    2.80    1.00
  -1   0   6    2.60    0.70
  -1   0   6    4.00    1.00
  -1   0   6    1.70    0.70
   1   0  -6    2.90    0.70
   1   0  -6    3.90    0.40
  -1   0   6    3.20    0.90
  -1   0   6    2.80    0.90
   1   0  -6    0.40    0.80
  -1   0   6    1.90    0.80
  -1   0   6    2.50    0.30
  -1   0   6    3.10    0.80
   1   0  -6    3.60    1.10
  -1   0   5    0.20    0.70
   1   0  -5   -0.40    0.20
  -1   0   5    0.50    0.70
  -1   0   5   -0.30    0.20
   1   0  -5   -0.30    0.80
  -1   0   5   -0.50    0.60
  -1   0   5   -0.30    0.70
   1   0  -5    0.30    0.60
  -1   0   5    0.00    0.60
  -1   0   5   -0.30    0.60
   1   0  -5   -0.90    0.80
  -1   0   5   -0.20    0.60
   1   0  -5    0.60    0.70
  -1   0   4  200.58    5.60
   1   0  -4  202.28    5.60
  -1   0   4  190.38    5.70
  -1   0   4  194.28    5.60
  -1   0   4  183.08    5.70
  -1   0   4  226.28    5.90
  -1   0   4  216.58    5.30
   1   0  -4  184.38    5.60
   1   0  -4  233.08    5.30
  -1   0   4  243.58    5.90
   1   0  -4  227.28    5.90
  -1   0   4  189.58    5.60
   1   0  -3   -1.10    0.30
   1   0  -3   -1.00    0.40
  -1   0   3   -0.80    0.30
  -1   0   3   -1.00    0.30
   1   0  -3   -1.00    0.30
  -1   0   3   -0.80    0.30
  -1   0   3   -0.40    0.40
  -1   0   3   -0.30    0.40
  -1   0   3   -1.00    0.30
   1   0  -3   -1.00    0.40
  -1   0   3   -1.10    0.10
   1   0  -3   -1.00    0.40
   1   0   3   -3.50    0.30
   1   0   3   -3.30    0.30
  -1   0  -3   -3.40    0.30
  -1   0  -3   -3.20    0.40
  -1   0  -3   -3.70    0.40
   1   0   3   -3.40    0.20
   1   0   3   -3.50    0.30
  -1   0  -3   -3.70    0.30
   1   0   3   -3.80    0.30
   1   0   3   -3.00    0.30
   1   0   3   -4.00    0.30
  -1   0  -3   -3.70    0.40
  -1   0  -4  413.26    9.60
   1   0   4  340.47    9.50
  -1   0  -4  371.36    9.60
   1   0   4  338.37    9.60
   1   0   4  375.16    9.20
  -1   0  -4  389.36    9.60
   1   0   4  386.36    9.70
   1   0   4  353.46    9.60
  -1   0  -4  326.47    9.60
   1   0   5   -0.10    0.50
  -1   0  -5   -0.30    0.20
   1   0   5    0.20    0.70
   1   0   5    0.00    0.20
   1   0   5    0.20    0.70
  -1   0  -5    0.20    0.70
  -1   0  -5   -0.70    0.60
  -1   0  -5    0.30    0.70
   1   0   5    0.20    0.60
  -1   0  -5   -0.80    0.70
  -1   0  -5    0.00    0.50
   1   0   5   -0.20    0.50
   1   0   5    0.40    0.60
  -1   0  -5   -0.30    0.20
   1   0   6   61.79    2.40
   1   0   6   64.99    2.40
   1   0   6   52.89    2.10
  -1   0  -6   62.09    1.60
  -1   0  -6   61.49    2.30
  -1   0  -6   55.09    2.40
  -1   0  -6   52.59    2.20
  -1   0  -6   53.89    2.40
   1   0   6   58.19    2.40
   1   0   6   60.29    2.50
   1   0   6   53.69    1.60
   1   0   6   48.40    2.10
  -1   0  -6   59.39    2.50
   1   0   7   -0.70    0.80
   1   0   7   -0.70    0.80
  -1   0  -7   -1.30    0.70
   1   0   7   -0.50    0.70
  -1   0  -7   -1.00    0.30
   1   0   7   -1.20    0.70
   1   0   7   -1.20    0.80
  -1   0  -7    0.00    0.80
  -1   0  -7   -1.20    0.20
   1   0   7    0.10    0.90
  -1   0  -7   -0.40    0.90
  -1   0  -7   -2.20    0.90
   1   0   7   -0.70    0.30
  -1   0  -7   -1.30    0.70
  -1   0  -8   21.50    0.80
   1   0   8   21.90    1.90
  -1   0  -8   22.80    2.00
   1   0   8   21.90    1.60
  -1   0  -8   22.20    1.80
  -1   0  -8   20.80    1.80
   1   0   8   23.00    2.00
   1   0   8   19.10    1.50
   1   0   8   25.60    1.80
   1   0   8   19.40    0.90
  -1   0  -8   23.20    1.60
  -1   0  -8   18.90    1.90
   1   0   8   23.50    1.80
  -1   0  -8   18.40    0.80
   1   0   9    0.10    1.20
  -1   0  -9   -0.50    1.00
   1   0   9    0.10    0.90
  -1   0  -9    2.10    1.00
   1   0   9    0.30    0.90
   1   0   9    0.60    0.40
   1   0   9    2.00    0.90
   1   0   9   -0.40    1.00
   1   0   9    0.50    1.00
   1   0   9   -0.70    1.00
  -1   0  -9    1.30    1.20
  -1   0  -9    0.20    0.30
  -1   0  -9    0.60    0.30
  -1   0  -9   -0.60    0.90
   1   0  10    4.90    1.30
  -1   0 -10    4.20    1.40
  -1   0 -10    6.40    1.60
   1   0  10    2.30    0.50
   1   0  10    3.10    1.20
  -1   0 -10    2.70    1.60
  -1   0 -10    1.40    1.40
   1   0  10    2.00    1.30
  -1   0 -10    3.80    0.50
   1   0  10    5.20    1.40
  -1   0 -10    4.10    1.20
   1   0  10    2.60    1.20
   1   0  10    1.60    1.30
  -1   0 -10    3.20    0.50
   1   0  11    0.10    1.20
  -1   0 -11   -0.20    1.50
  -1   0 -11   -0.90    1.40
  -1   0 -11    1.70    1.40
   1   0  11   -1.00    1.30
   1   0  11   -1.60    1.20
   1   0  11   -1.70    1.10
   1   0  11   -1.00    1.10
   1   0  11   -0.20    0.40
   1   0  11    1.30    1.50
  -1   0 -11    0.10    0.40
  -1   0 -12    3.00    1.60
   1   0  12    3.00    1.60
  -1   0 -12    2.00    1.70
   1   0  12    3.60    1.40
  -1   0 -12    2.20    0.60
  -1   0 -12    5.20    2.00
   1   0  12    6.10    1.60
   1   0  12    1.50    1.50
   1   0  12    5.20    1.90
   1   0  12    3.50    1.60
   1   0  12    4.20    1.50
   1   0  13   -0.50    1.60
  -1   0 -13    2.40    1.60
   1   0  13   -0.40    1.40
  -1   0 -13   -3.00    1.60
   1   0  13   -1.20    1.30
   1   0  13   -0.20    1.20
  -1   0 -13    0.80    1.80
   1   0  13    0.50    1.60
   1   0  13    0.20    1.50
  -1   0 -13   -0.40    0.50
   1   0  13   -2.60    1.50
   1   0  14   83.19    4.20
  -1   0 -14   76.09    2.40
   1   0  14   79.69    4.30
   1   0  14   79.39    3.60
   1   0  14   76.79    4.10
   1   0  14   79.99    4.00
   1   0  14   77.89    4.50
   1   0  14   78.79    3.80
  -1   0 -14   79.89    4.00
  -1   0 -14   76.29    4.30
  -1   0 -14   81.29    4.40
   1   0  15   -2.30    2.00
   1   0  15    0.30    1.60
   1   0  15   -0.30    1.70
   1   0  15   -1.60    1.60
   1   0  15    0.30    1.70
   1   0  15    0.90    1.90
  -1   0 -15    0.10    0.60
  -1   0 -15   -0.10    1.70
  -1   0 -15   -0.10    2.00
   1   0  15    0.00    1.50
   1   0  15   -1.10    1.80
  -1   0 -15   -1.80    2.00
  -1   0 -16   26.70    2.80
  -1   0 -16   25.90    3.20
   1   0  16   30.00    3.50
   1   0  16   30.00    3.20
   1   0  16   36.50    3.90
   1   0  16   31.00    3.60
   1   0  16   30.50    3.60
   1   0  16   31.50    2.80
  -1   0 -16   27.10    3.20
   1   0  16   35.20    3.50
   1   0  16   32.60    3.20
   1   0  17   -3.10    2.10
   1   0  17    0.10    2.10
  -1   0 -17    1.00    2.40
   1   0  17   -1.30    2.00
   1   0  17    2.90    1.80
   1   0  17   -1.00    2.10
   1   0  17   -0.60    1.90
   1   0  17    2.90    2.50
  -1   0 -17    1.40    2.10
   1   0  17   -2.90    1.80
  -1   0 -17    0.30    2.30
  -1   0 -18   11.90    2.70
   1   0  18    6.90    2.40
   1   0  18   10.70    2.90
   1   0  18   13.80    2.80
   1   0  18   13.90    2.80
   1   0  18    6.80    2.30
  -1   0 -18   13.90    3.00
   1   0  18   10.60    2.20
   1   0  18    6.80    2.50
   1   0  18    3.10    2.40
   1   0  18    6.20    2.60
  -1   0 -19   -0.40    2.40
   1   0  19    0.00    2.50
   1   0  19    0.80    2.70
   1   0  19   -0.40    1.90
   1   0  19   -2.60    2.40
   1   0  19   -3.20    2.10
   1   0  19   -1.20    2.80
   1   0  19   -1.80    2.20
   1   0  19    0.20    2.10
   1   0  19   -0.30    2.50
  -1   0 -19   -3.50    2.50
   1   0  20    6.00    3.00
   1   0  20    4.80    2.40
   1   0  20    5.70    3.00
   1   0  20    1.40    2.50
   1   0  20    5.20    3.40
  -1   0 -20    3.30    3.30
   1   0  20    4.90    2.90
   1   0  20    3.40    2.60
   1   0  20   -3.70    2.90
   1   0  20    7.00    3.10
  -1   0 -20    1.50    2.70
   1   0  20    4.40    2.20
  -1   0 -21    2.00    3.30
   1   0  21   -2.60    2.90
   1   0  21   -2.60    2.30
   1   0  21    2.20    2.70
   1   0  21   -0.10    3.30
   1   0  21   -0.40    2.60
   1   0  21   -0.80    3.10
   1   0  21   -2.50    2.10
   1   0  21   -2.40    2.90
   1   0  22    5.50    3.20
   1   0  22    1.30    2.50
   1   0  22   -0.20    3.30
   1   0  22   -0.60    2.70
   1   0  22   -1.40    2.90
   1   0  22    3.10    2.70
  -1   0 -22   -2.90    3.70
   1   0  22    5.30    2.90
   1   0  23    2.40    3.40
   1   0  23   -1.30    2.90
   1   0  23   -1.00    2.80
   1   0  23    4.40    3.80
   1   0  23    3.30    2.90
   1   0  23    4.00    3.20
   1   0  23    5.00    2.70
   1   0  24    0.40    3.50
   1   0  24    0.20    3.00
   1   0  24    3.50    3.40
   1   0  24    2.30    3.50
   1   0  24   -0.90    3.50
   1   0  24   -0.40    2.70
   1   0  25    2.00    3.00
   1   0  25   -6.50    3.50
   1   0  25    3.10    3.90
   1   0  25    2.50    3.30
   1   0  26   15.20    3.90
   1   0  26   13.00    4.50
   1   0  26    6.10    3.90
   1   0  26   31.60    8.10
   1   0  26   14.00    3.70
   1   0  27   -3.40    3.70
   1   0  27    7.90    4.50
   1   0  27   -1.10    3.30
   1   0  27   -7.40    3.90
   1   0  27    0.20    3.50
   1   0  28   -0.10    4.60
   1   0  28    9.60    4.20
   1   0  28    5.90    4.30
   1   0  28   -3.90    4.50
   1   0  28   -7.50    3.50
   1   0  29    3.10    4.90
   1   0  29   -7.80    3.80
   1   0  29    2.20    5.00
   1   0  29    9.30    4.40
   1   0  29    0.20    4.50
   1   0  30   38.10    5.50
   1   0  30   27.60    6.20
   1   0  30   33.00    6.40
   1   0  30   40.10    6.00
   1   0  30   41.00    5.10
   1   0  31    7.60    4.10
   1   0  31    2.10    5.50
   1   0  31    6.30    5.10
   1   0  31    2.80    4.80
   1   0  31   -3.70    5.80
   1   0  32  -13.80    4.80
   1   0  32  -14.00    5.60
   1   0  32    0.90    5.00
   1   0  32    2.60    6.10
  -1   1  32    7.90    5.70
  -1   1  32   -8.90    6.00
  -1   1  32    1.30    5.30
  -1   1  32    9.70    5.90
  -1  -1  32   -1.60    5.00
  -1  -1  32    6.00    5.80
  -1  -1  32    8.60    5.70
  -1  -1  32   11.70    5.30
  -1  -1  32    4.60    5.70
  -1   1  31   -1.90    6.10
  -1   1  31   -4.10    4.70
  -1   1  31    7.90    5.20
  -1   1  31    0.10    5.00
  -1   1  31   -3.70    5.50
  -1  -1  31    5.60    5.50
  -1  -1  31  -10.90    4.60
  -1  -1  31   -7.50    4.60
  -1  -1  31   -2.50    5.70
  -1  -1  31   -3.30    5.10
  -1   1  30   15.10    5.00
  -1   1  30   -3.20    5.10
  -1   1  30   -4.90    5.40
  -1   1  30    0.20    4.00
  -1   1  30   18.10    5.20
  -1  -1  30   11.50    4.90
  -1  -1  30    2.70    5.50
  -1  -1  30    8.80    5.00
  -1  -1  30   17.50    5.60
  -1  -1  30    8.00    4.60
  -1   1  29  -11.10    4.80
  -1   1  29   -2.40    5.30
  -1   1  29    1.60    3.80
  -1   1  29    1.20    4.40
  -1   1  29    1.70    4.50
  -1  -1  29   -8.30    3.90
  -1  -1  29    6.60    4.80
  -1  -1  29    5.10    5.30
  -1  -1  29    0.80    4.20
  -1  -1  29    2.00    4.40
  -1   1  28    7.80    5.50
  -1   1  28   15.20    3.90
  -1   1  28   17.10    4.60
  -1   1  28   10.00    4.30
  -1   1  28   12.90    5.10
  -1  -1  28    4.10    5.10
  -1  -1  28    8.60    4.50
  -1  -1  28   13.70    4.20
  -1  -1  28    8.60    4.20
  -1  -1  28   16.60    5.10
  -1   1  27   -6.40    4.00
  -1   1  27    2.40    3.30
  -1   1  27    1.00    4.60
  -1   1  27   -2.50    3.70
  -1  -1  27   14.10    4.50
  -1  -1  27    3.00    3.50
  -1  -1  27   -6.70    3.70
  -1  -1  27   -1.60    3.60
  -1  -1  27    0.10    3.80
  -1   1  26    7.80    3.80
  -1   1  26   10.40    3.30
  -1   1  26   14.40    4.60
  -1   1  26   11.80    3.90
  -1   1  26   10.80    4.40
   1  -1 -26   15.70    4.70
  -1  -1  26    7.90    4.40
  -1  -1  26   16.10    3.90
  -1  -1  26    6.40    3.50
  -1  -1  26   11.50    4.00
  -1  -1  26    9.70    4.40
  -1   1  25   -3.10    4.40
  -1   1  25   -1.20    3.40
  -1   1  25    1.00    3.30
  -1   1  25    7.20    3.60
  -1   1  25    2.80    2.90
  -1  -1  25   -7.40    3.30
  -1  -1  25   -0.20    3.30
  -1  -1  25   -0.10    3.80
   1  -1 -25    3.50    3.90
  -1  -1  25   -4.10    3.10
  -1  -1  25    2.00    3.20
  -1   1  24    3.80    4.10
  -1   1  24    6.00    3.30
  -1   1  24    7.80    3.20
  -1   1  24    2.30    2.70
  -1   1  24    7.90    4.30
  -1  -1  24    3.40    3.00
  -1  -1  24    1.20    3.40
  -1  -1  24    4.80    3.80
   1  -1 -24    6.30    3.90
   1  -1 -24    7.30    4.30
  -1  -1  24    3.40    3.10
  -1  -1  24    1.00    3.20
  -1   1  23    6.60    2.90
  -1   1  23   -1.60    2.90
  -1   1  23    5.30    3.50
  -1   1  23   -1.50    3.30
  -1   1  23    1.90    2.50
   1  -1 -23    1.50    4.10
  -1  -1  23   -0.30    2.80
  -1  -1  23   -4.30    3.10
  -1  -1  23   -1.70    2.80
  -1  -1  23   -0.20    3.20
  -1  -1  23    6.60    3.20
   1  -1 -23   -1.00    3.30
  -1   1  22   13.40    2.60
  -1   1  22   14.40    3.70
  -1   1  22   22.20    4.10
  -1   1  22   12.10    3.10
  -1   1  22   12.60    3.00
   1  -1 -22    7.20    3.70
  -1  -1  22   15.80    3.10
  -1  -1  22    9.80    3.10
  -1  -1  22   20.20    3.90
  -1  -1  22   19.70    3.50
  -1  -1  22   14.10    3.50
   1  -1 -22   15.40    3.80
  -1  -1  22   16.10    3.40
  -1   1  21    9.00    3.30
  -1   1  21    2.10    3.20
  -1   1  21    5.90    2.90
  -1   1  21    3.00    2.20
  -1   1  21    5.80    2.60
  -1  -1  21    6.20    3.60
  -1  -1  21    0.20    3.20
  -1  -1  21    4.10    2.60
  -1  -1  21    8.70    3.00
  -1  -1  21   -1.20    2.60
   1  -1 -21    9.70    3.70
   1  -1 -21    6.10    3.20
  -1  -1  21    6.90    3.10
  -1  -1  21    5.50    3.00
  -1  -1  21    2.90    2.70
  -1  -1  21    1.10    2.80
  -1  -1  21    3.70    2.60
  -1   1  20   13.80    3.10
  -1   1  20   14.60    3.50
  -1   1  20   21.80    3.10
  -1   1  20   16.60    2.60
  -1   1  20   20.30    4.10
  -1   1  20   17.70    2.80
  -1   1  20    9.10    3.20
  -1  -1  20   14.50    3.40
   1  -1 -20   16.10    3.40
  -1  -1  20   21.20    3.10
  -1  -1  20   16.10    2.80
  -1  -1  20   21.30    3.60
   1  -1 -20   21.50    4.10
  -1  -1  20   20.10    2.80
  -1  -1  20   10.40    3.40
  -1  -1  20   14.30    3.10
  -1  -1  20   23.10    3.60
  -1  -1  20   17.10    3.00
  -1  -1  20   19.70    3.40
  -1   1  19    1.00    2.40
  -1   1  19   -1.90    2.70
  -1   1  19    2.60    2.00
  -1   1  19    2.80    2.80
  -1   1  19    2.90    2.60
  -1   1  19    3.00    3.10
  -1   1  19    3.10    2.50
  -1   1  19    3.20    2.20
  -1  -1  19    1.10    2.80
  -1  -1  19    3.10    2.80
  -1  -1  19    3.90    2.50
  -1  -1  19    1.10    2.40
  -1  -1  19   -2.80    2.40
  -1  -1  19    4.00    2.80
  -1  -1  19    0.50    2.40
  -1  -1  19    2.90    2.40
   1  -1 -19   -1.80    2.60
  -1  -1  19    3.80    2.20
  -1  -1  19    3.70    2.10
   1  -1 -19    3.60    3.10
  -1   1  18   40.60    4.20
  -1   1  18   36.90    4.10
  -1   1  18   41.60    4.20
  -1   1  18   37.80    3.80
  -1   1  18   38.90    4.50
  -1   1  18   37.40    3.20
  -1   1  18   44.20    4.50
  -1   1  18   38.70    3.50
  -1  -1  18   38.50    3.90
  -1  -1  18   32.30    4.10
   1  -1 -18   41.10    3.50
  -1  -1  18   43.10    4.20
   1  -1 -18   39.60    4.30
  -1  -1  18   38.40    3.70
  -1  -1  18   39.20    4.00
  -1  -1  18   40.10    3.80
  -1  -1  18   39.40    3.80
   1  -1 -18   31.00    2.00
  -1  -1  18   35.40    4.40
  -1  -1  18   38.40    4.10
   1  -1 -18   35.40    4.00
  -1  -1  18   37.60    3.70
  -1   1  17    0.40    2.30
  -1   1  17   -2.70    2.10
  -1   1  17    1.90    2.60
  -1   1  17    0.50    1.70
  -1   1  17    0.10    2.10
  -1   1  17    3.10    2.50
  -1   1  17    0.60    2.00
  -1  -1  17    2.30    2.30
   1  -1 -17    1.20    2.20
  -1  -1  17    1.80    2.50
   1  -1 -17    1.10    1.70
  -1  -1  17   -0.90    2.30
  -1  -1  17    0.50    2.30
  -1  -1  17    3.50    2.00
   1  -1 -17    0.00    0.90
   1  -1 -17    1.80    2.60
  -1  -1  17   -0.20    1.90
  -1  -1  17    3.70    1.90
  -1  -1  17   -3.10    1.90
  -1  -1  17    1.40    2.10
  -1  -1  17   -0.80    1.80
  -1   1  16   28.10    2.90
  -1   1  16   24.30    3.20
  -1   1  16   28.90    3.30
   1   1 -16   28.50    3.30
  -1   1  16   30.90    3.40
  -1   1  16   26.00    2.80
  -1   1  16   29.00    3.10
   1   1 -16   21.10    2.80
  -1   1  16   32.60    3.80
  -1  -1  16   22.80    2.50
   1  -1 -16   29.60    2.90
  -1  -1  16   28.50    3.30
   1  -1 -16   25.20    1.70
  -1  -1  16   29.10    3.40
  -1  -1  16   25.70    2.80
  -1  -1  16   27.00    3.20
  -1  -1  16   23.50    2.70
  -1  -1  16   31.60    3.70
   1  -1 -16   21.70    2.80
  -1  -1  16   26.80    2.80
   1  -1 -16   23.20    3.00
  -1  -1  16   28.10    3.20
  -1  -1  16   27.20    3.10
  -1   1  15   -1.80    1.90
  -1   1  15    0.70    1.90
  -1   1  15   -2.20    1.40
  -1   1  15    2.60    2.00
  -1   1  15    2.60    1.90
   1   1 -15    1.90    1.80
  -1   1  15   -0.90    2.00
  -1   1  15    3.30    2.40
   1   1 -15    2.60    2.10
  -1  -1  15    1.10    1.60
  -1  -1  15    0.10    2.00
  -1  -1  15    1.50    1.90
   1  -1 -15    4.00    2.40
   1  -1 -15    0.40    1.50
   1  -1 -15   -1.70    1.90
  -1  -1  15   -1.70    2.10
  -1  -1  15   -0.90    1.60
  -1  -1  15    1.30    1.60
  -1  -1  15    2.10    1.90
  -1  -1  15    1.10    1.80
  -1  -1  15    1.50    1.80
  -1  -1  15    3.40    1.80
   1  -1 -15   -0.40    0.80
  -1   1  14   21.90    2.40
  -1   1  14   27.80    3.30
   1   1 -14   26.50    2.80
   1   1 -14   25.90    3.10
  -1   1  14   21.70    2.60
  -1   1  14   28.00    2.60
  -1   1  14   24.90    3.00
  -1   1  14   26.80    2.70
  -1   1  14   25.60    3.20
  -1  -1  14   22.50    2.40
   1  -1 -14   25.50    1.60
  -1  -1  14   26.40    3.00
  -1  -1  14   25.60    2.60
   1  -1 -14   22.90    2.90
   1  -1 -14   26.70    3.00
   1  -1 -14   23.90    2.60
  -1  -1  14   28.90    2.90
  -1  -1  14   28.20    2.60
  -1  -1  14   19.00    2.40
  -1  -1  14   27.40    2.90
  -1  -1  14   28.80    2.80
  -1  -1  14   29.50    3.10
  -1  -1  14   27.20    3.20
  -1   1  13   47.20    2.80
  -1   1  13   40.90    3.40
  -1   1  13   44.50    3.40
   1   1 -13   46.70    3.40
  -1   1  13   43.10    3.50
   1   1 -13   43.20    3.10
  -1   1  13   44.60    3.10
  -1   1  13   45.40    3.30
  -1   1  13   40.30    3.20
  -1  -1  13   43.90    3.10
   1  -1 -13   44.50    3.30
  -1  -1  13   47.00    3.30
  -1  -1  13   43.60    3.10
  -1  -1  13   42.80    3.20
  -1  -1  13   45.20    3.10
  -1  -1  13   43.40    3.10
  -1  -1  13   47.80    3.60
   1  -1 -13   43.90    3.70
   1  -1 -13   42.40    1.90
  -1  -1  13   43.90    2.90
  -1  -1  13   46.40    3.50
   1  -1 -13   48.50    2.80
  -1   1  12   48.30    3.40
  -1   1  12   48.30    3.10
  -1   1  12   48.90    3.50
  -1   1  12   56.99    3.70
  -1   1  12   50.39    2.80
  -1   1  12   54.49    3.40
  -1   1  12   51.99    3.20
   1   1 -12   49.60    3.30
  -1   1  12   43.00    2.20
   1   1 -12   44.50    3.10
  -1  -1  12   51.29    3.20
   1  -1 -12   48.40    3.40
  -1  -1  12   49.30    2.90
  -1  -1  12   43.90    3.10
  -1  -1  12   47.70    3.30
  -1  -1  12   49.90    2.80
   1  -1 -12   43.60    2.70
  -1  -1  12   48.60    3.40
   1  -1 -12   50.89    3.40
  -1  -1  12   48.40    3.10
   1  -1 -12   47.10    3.60
  -1  -1  12   50.19    3.10
  -1  -1  12   46.60    3.20
   1   1 -11    0.50    1.50
  -1   1  11    1.10    1.60
  -1   1  11    0.30    1.60
  -1   1  11    2.70    1.60
   1   1 -11    1.80    1.40
  -1   1  11   -0.30    1.40
  -1   1  11    2.70    1.80
  -1   1  11    2.10    1.20
  -1   1  11    2.90    1.40
  -1   1  11    1.50    0.70
   1  -1 -11    3.30    1.90
  -1  -1  11    3.10    1.50
   1  -1 -11    2.10    1.60
  -1  -1  11    0.60    1.20
   1  -1 -11    2.90    0.70
   1  -1 -11    3.00    0.40
  -1  -1  11    2.10    1.40
  -1  -1  11    1.70    1.60
   1  -1 -11    3.50    1.50
  -1  -1  11    3.60    1.50
  -1  -1  11    1.40    1.20
  -1  -1  11    1.80    1.40
   1  -1 -11    0.00    1.60
  -1  -1  11    3.30    1.60
  -1  -1  11    1.20    1.40
  -1   1  10   88.99    3.80
   1   1 -10   94.79    4.00
  -1   1  10   85.69    2.80
  -1   1  10   92.29    4.10
  -1   1  10   88.49    3.40
  -1   1  10   87.39    3.90
  -1   1  10   90.09    3.70
  -1   1  10   93.59    3.80
   1   1 -10   92.09    3.70
   1  -1 -10   83.69    2.80
  -1  -1  10   91.49    3.50
   1  -1 -10   91.19    3.40
  -1  -1  10   91.59    3.70
  -1  -1  10   96.19    3.60
   1  -1 -10   90.79    3.90
   1  -1 -10   88.09    2.60
  -1  -1  10   84.29    3.70
   1  -1 -10   93.79    4.20
   1  -1 -10   95.39    2.60
  -1  -1  10   89.39    3.80
  -1  -1  10   86.29    3.70
  -1  -1  10   95.69    3.90
  -1  -1  10   88.89    4.50
   1  -1 -10   96.89    4.00
  -1  -1  10   96.99    4.00
  -1   1   9   61.89    2.90
  -1   1   9   56.99    2.10
  -1   1   9   61.19    3.10
  -1   1   9   61.29    2.50
  -1   1   9   58.69    3.00
  -1   1   9   60.49    2.80
  -1   1   9   59.79    3.20
   1   1  -9   66.19    3.10
   1   1  -9   60.49    2.70
   1   1  -9   58.69    2.80
   1  -1  -9   49.00    2.10
   1  -1  -9   59.79    1.90
  -1  -1   9   48.20    3.10
  -1  -1   9   60.29    3.00
  -1  -1   9   63.49    2.70
  -1  -1   9   56.49    2.50
   1  -1  -9   67.49    3.40
  -1  -1   9   64.59    3.00
   1  -1  -9   60.59    2.50
  -1  -1   9   68.29    3.10
   1  -1  -9   55.09    2.00
  -1  -1   9   62.79    2.90
   1  -1  -9   51.79    2.90
   1  -1  -9   57.39    3.40
  -1  -1   9   62.19    2.80
  -1  -1   9   62.29    2.80
  -1   1   8   64.79    1.80
  -1   1   8   60.79    1.80
   1   1  -8   59.79    2.80
  -1   1   8   63.49    2.90
  -1   1   8   61.19    2.40
  -1   1   8   64.59    2.80
   1   1  -8   56.79    2.70
  -1   1   8   62.09    3.00
  -1   1   8   53.79    2.00
  -1   1   8   69.79    2.80
  -1   1   8   52.59    3.00
   1   1  -8   60.19    2.50
  -1  -1   8   65.09    2.80
   1  -1  -8   65.09    2.90
  -1  -1   8   59.29    2.80
   1  -1  -8   66.39    2.70
  -1  -1   8   60.29    1.70
  -1  -1   8   65.69    2.50
  -1  -1   8   68.59    2.80
  -1  -1   8   66.89    2.80
  -1  -1   8   68.49    2.90
   1  -1  -8   61.49    3.00
   1  -1  -8   56.79    2.40
   1  -1  -8   57.89    1.90
   1  -1  -8   62.49    2.00
   1  -1  -8   52.79    2.00
  -1  -1   8   59.19    2.60
   1  -1  -8   54.89    2.80
  -1  -1   8   59.79    2.60
  -1   1   7   16.40    1.80
  -1   1   7   14.70    0.80
  -1   1   7   18.50    1.60
   1   1  -7   15.00    1.50
  -1   1   7   15.60    1.30
  -1   1   7   17.60    1.60
   1   1  -7   17.00    1.70
  -1   1   7   15.90    1.80
  -1   1   7   13.50    0.90
  -1   1   7   15.70    0.80
   1   1  -7   16.30    1.30
   1  -1  -7   16.50    1.80
   1  -1  -7   14.70    1.60
  -1  -1   7   14.30    1.40
   1  -1  -7   14.90    1.50
  -1  -1   7   12.90    1.40
   1  -1  -7   14.40    0.90
  -1  -1   7   16.80    1.40
  -1  -1   7   15.80    1.60
  -1  -1   7   13.10    1.60
  -1  -1   7   15.60    1.60
  -1  -1   7   16.30    1.60
  -1  -1   7   14.00    0.70
   1  -1  -7   19.00    1.70
   1  -1  -7   14.70    0.90
  -1  -1   7   16.90    1.60
   1  -1  -7   16.00    1.30
   1  -1  -7   14.90    1.00
   1   1  -6   89.69    3.00
  -1   1   6  109.29    3.40
  -1   1   6   81.09    2.70
  -1   1   6   87.49    2.70
   1   1  -6   88.29    3.20
  -1   1   6   95.99    3.40
  -1   1   6   97.59    3.00
  -1   1   6   94.59    3.20
   1   1  -6   98.89    3.40
  -1   1   6   95.69    2.70
  -1   1   6  103.69    3.60
  -1  -1   6   95.59    3.30
  -1  -1   6   99.89    3.40
   1  -1  -6   95.09    3.20
   1  -1  -6   94.19    3.50
   1  -1  -6   86.39    2.70
   1  -1  -6   93.39    3.00
  -1  -1   6  102.69    3.40
  -1  -1   6   97.89    3.00
   1  -1  -6   84.79    2.70
   1  -1  -6   91.49    3.40
  -1  -1   6  101.69    3.30
  -1  -1   6   93.59    3.10
   1  -1  -6   89.19    2.70
  -1  -1   6   89.69    3.10
  -1  -1   6  100.89    3.30
  -1  -1   6   80.59    2.50
  -1   1   5    0.00    0.40
  -1   1   5    0.00    0.40
   1   1  -5    0.10    0.50
  -1   1   5   -0.20    0.50
  -1   1   5    0.60    0.80
  -1   1   5   -0.10    0.40
   1   1  -5    0.00    0.70
  -1   1   5    0.60    0.90
   1   1  -5    0.30    0.70
  -1   1   5    0.10    0.80
  -1   1   5    0.90    0.70
   1  -1  -5    0.90    0.80
   1  -1  -5    0.20    0.40
   1  -1  -5   -0.30    0.40
  -1  -1   5    0.20    0.70
   1  -1  -5    0.40    0.60
  -1  -1   5   -0.10    0.70
   1  -1  -5   -0.50    0.40
   1  -1  -5   -0.20    0.90
   1  -1  -5   -0.10    0.70
   1  -1  -5   -0.30    0.90
  -1  -1   5   -0.20    0.50
  -1  -1   5   -0.40    0.60
  -1  -1   5    0.60    0.80
  -1  -1   5    0.00    0.60
  -1  -1   5    1.00    0.80
  -1  -1   5   -0.30    0.30
  -1  -1   5    0.60    0.70
   1   1  -4   64.29    2.20
   1   1  -4   70.69    2.50
   1   1  -4   68.19    2.20
  -1   1   4   65.49    2.30
  -1   1   4   62.69    2.10
  -1   1   4   71.79    2.50
  -1   1   4   62.99    2.10
  -1   1   4   66.49    2.10
  -1   1   4   81.29    2.70
  -1   1   4   75.29    2.20
  -1  -1   4   74.89    2.20
  -1  -1   4   79.49    2.50
  -1  -1   4   81.99    2.50
   1  -1  -4   78.89    2.40
   1  -1  -4   65.29    2.10
  -1  -1   4   67.59    2.30
   1  -1  -4   70.59    2.20
   1  -1  -4   75.99    2.70
   1  -1  -4   70.89    2.60
  -1  -1   4   70.49    2.40
   1  -1  -4   60.09    2.10
  -1  -1   4   81.69    2.50
   1   1  -3    5.00    0.60
   1   1  -3    3.00    0.60
  -1   1   3    4.90    0.50
  -1   1   3    6.30    0.80
  -1   1   3    2.40    0.50
   1   1  -3    4.00    0.60
  -1   1   3    2.60    0.60
  -1   1   3    4.00    0.70
   1   1  -3    3.30    0.50
  -1   1   3    4.80    0.60
  -1   1   3    3.10    0.70
   1   1  -3    6.40    0.80
   1   1  -3    4.60    0.70
  -1   1   3    3.70    0.60
   1   1  -3    2.90    0.40
  -1  -1   3    5.20    0.50
  -1  -1   3    6.60    0.80
   1  -1  -3    2.90    0.60
   1  -1  -3    5.30    0.70
  -1  -1   3    3.00    0.50
   1  -1  -3    5.80    0.60
  -1  -1   3    4.80    0.70
   1  -1  -3    4.50    0.80
   1  -1  -3    6.30    0.90
   1  -1  -3    4.10    0.60
  -1  -1   3    3.30    0.60
  -1  -1   3    4.40    0.60
  -1   1   2   47.20    1.70
   1   1  -2   47.50    1.50
  -1   1   2   48.30    1.40
  -1  -1   2   49.80    1.30
   1  -1  -2   39.80    1.70
   1  -1  -2   39.80    1.70
  -1  -1   2   44.10    1.40
  -1  -1   2   51.49    1.80
   1   1   2   47.20    1.90
  -1  -1  -2   42.00    1.60
  -1  -1  -2   42.80    1.70
   1  -1   2   44.10    1.60
   1  -1   2   48.00    1.50
   1   1   3    5.60    0.70
  -1   1  -3    4.00    0.60
   1   1   3    5.10    0.50
  -1   1  -3    5.60    0.70
   1   1   3    3.90    0.40
  -1   1  -3    3.50    0.40
   1   1   3    4.90    0.70
  -1   1  -3    5.80    0.60
   1   1   3    4.30    0.60
   1   1   3    5.80    0.60
  -1   1  -3    4.20    0.40
   1   1   3    4.80    0.60
  -1   1  -3    7.10    0.70
  -1   1  -3    3.60    0.40
   1  -1   3    6.70    0.60
  -1  -1  -3    3.70    0.40
   1  -1   3    4.30    0.50
  -1  -1  -3    4.00    0.40
  -1  -1  -3    6.30    0.70
   1  -1   3    4.10    0.50
   1  -1   3    4.80    0.60
  -1  -1  -3    5.10    0.60
   1  -1   3    4.90    0.60
  -1  -1  -3    4.30    0.70
  -1  -1  -3    4.90    0.70
  -1  -1  -3    4.70    0.60
  -1   1  -4   28.30    1.50
  -1   1  -4   36.10    1.50
   1   1   4   31.50    1.60
  -1   1  -4   27.40    1.30
   1   1   4   29.90    1.20
   1   1   4   26.40    1.20
   1   1   4   32.60    1.60
   1   1   4   28.30    1.10
   1   1   4   28.40    1.40
   1   1   4   26.10    1.10
   1   1   4   27.20    1.50
  -1  -1  -4   33.60    1.70
  -1  -1  -4   23.90    1.20
  -1  -1  -4   25.60    1.20
   1  -1   4   30.40    1.50
  -1  -1  -4   28.50    1.20
  -1  -1  -4   33.40    1.50
   1  -1   4   33.80    1.40
  -1  -1  -4   24.20    1.10
  -1  -1  -4   28.10    1.20
   1  -1   4   35.10    1.40
   1  -1   4   27.70    1.30
  -1  -1  -4   32.00    1.60
   1  -1   4   28.50    1.50
   1  -1   4   35.90    1.40
   1   1   5   56.29    2.20
   1   1   5   47.50    1.70
   1   1   5   46.30    1.70
   1   1   5   52.19    2.20
  -1   1  -5   46.60    1.90
   1   1   5   51.99    2.20
   1   1   5   52.19    2.10
  -1   1  -5   58.59    2.10
  -1   1  -5   55.29    2.00
   1   1   5   42.90    1.60
   1   1   5   51.79    1.60
   1   1   5   58.89    2.00
   1  -1   5   43.30    1.50
   1  -1   5   57.99    2.10
  -1  -1  -5   48.00    1.70
   1  -1   5   55.09    2.00
   1  -1   5   48.60    1.90
  -1  -1  -5   46.30    1.70
   1  -1   5   57.09    2.00
  -1  -1  -5   45.40    1.70
  -1  -1  -5   42.90    1.70
  -1  -1  -5   48.20    2.20
   1  -1   5   55.69    2.00
   1  -1   5   54.39    2.00
  -1  -1  -5   46.90    1.70
   1  -1   5   52.49    2.10
  -1  -1  -5   49.10    2.30
   1  -1   5   49.40    2.00
  -1   1  -6   48.80    2.00
  -1   1  -6   36.10    1.20
   1   1   6   49.10    2.20
   1   1   6   43.20    1.60
   1   1   6   37.80    1.50
   1   1   6   41.20    1.40
   1   1   6   43.10    2.20
   1   1   6   44.30    2.00
  -1   1  -6   50.59    2.10
  -1   1  -6   39.70    1.90
   1   1   6   46.60    2.20
   1   1   6   45.90    1.40
  -1  -1  -6   44.00    2.30
   1  -1   6   38.00    1.30
  -1  -1  -6   48.90    2.00
  -1  -1  -6   40.80    1.50
  -1  -1  -6   37.70    1.60
   1  -1   6   44.10    2.00
  -1  -1  -6   38.40    1.50
   1  -1   6   51.99    2.00
   1  -1   6   42.10    1.90
  -1  -1  -6   41.60    1.50
   1  -1   6   51.39    2.10
   1  -1   6   49.80    2.00
  -1  -1  -6   43.60    2.10
   1  -1   6   47.90    2.00
   1  -1   6   49.60    2.00
   1  -1   6   39.70    1.90
  -1  -1  -6   42.20    1.50
   1   1   7    1.10    1.00
  -1   1  -7    2.50    0.90
   1   1   7    0.10    0.60
   1   1   7    1.00    0.40
   1   1   7   -0.10    0.90
   1   1   7    1.00    0.40
  -1   1  -7    0.90    0.80
   1   1   7    0.50    0.50
   1   1   7   -1.00    0.80
  -1   1  -7    0.30    0.80
   1   1   7    0.80    1.00
   1   1   7    1.30    0.80
  -1  -1  -7    0.60    0.50
   1  -1   7    1.30    0.80
  -1  -1  -7    0.80    0.50
  -1  -1  -7    0.40    0.50
  -1  -1  -7    3.50    1.20
   1  -1   7   -0.40    0.80
   1  -1   7    0.30    0.80
   1  -1   7    0.20    0.80
  -1  -1  -7    0.60    0.90
   1  -1   7    0.90    0.30
   1  -1   7    1.30    0.80
   1  -1   7    0.30    0.80
  -1  -1  -7    1.70    0.50
   1  -1   7    2.40    1.00
  -1  -1  -7    1.10    1.10
   1  -1   7    1.50    0.90
  -1  -1  -7    1.20    0.60
   1   1   8   35.30    2.30
   1   1   8   32.80    1.10
   1   1   8   35.10    1.70
   1   1   8   38.40    2.00
   1   1   8   36.40    1.10
  -1   1  -8   36.30    2.10
   1   1   8   34.30    2.20
   1   1   8   31.20    1.40
  -1   1  -8   36.70    2.10
   1   1   8   31.80    2.10
  -1   1  -8   32.10    2.00
   1   1   8   34.20    2.00
  -1  -1  -8   31.90    1.40
   1  -1   8   33.60    2.00
   1  -1   8   40.70    2.10
  -1  -1  -8   32.00    1.30
  -1  -1  -8   36.00    2.10
  -1  -1  -8   30.10    1.40
  -1  -1  -8   30.90    2.30
   1  -1   8   32.40    1.90
   1  -1   8   37.40    2.00
   1  -1   8   36.60    2.10
  -1  -1  -8   31.20    1.70
   1  -1   8   35.00    2.20
  -1  -1  -8   35.30    1.30
   1  -1   8   34.20    2.00
   1  -1   8   35.90    2.00
   1   1   9   11.20    1.20
   1   1   9   10.00    1.00
  -1   1  -9    9.70    1.50
   1   1   9   13.50    1.70
   1   1   9    9.70    1.40
   1   1   9   10.20    1.80
  -1   1  -9   11.50    1.50
   1   1   9   11.10    1.60
  -1   1  -9    9.10    1.60
   1   1   9   10.70    1.40
   1  -1   9   10.50    1.30
   1  -1   9   12.20    1.50
  -1  -1  -9   11.60    1.40
   1  -1   9   11.20    1.60
   1  -1   9   12.30    1.40
  -1  -1  -9   11.30    1.00
  -1  -1  -9   11.60    0.90
  -1  -1  -9    9.70    1.70
   1  -1   9   11.00    1.40
  -1  -1  -9    9.60    1.00
   1  -1   9   11.80    1.50
  -1  -1  -9   10.40    1.00
  -1  -1  -9   12.60    1.70
   1  -1   9   11.80    1.50
  -1  -1  -9   12.10    1.50
   1  -1   9   12.90    1.50
   1   1  10  115.29    4.40
  -1   1 -10  113.39    4.30
  -1   1 -10  111.19    4.10
   1   1  10  107.69    3.70
   1   1  10  117.89    4.20
   1   1  10  104.79    4.10
   1   1  10  100.59    3.20
   1   1  10  111.09    4.30
   1   1  10  118.29    4.50
  -1   1 -10  109.59    4.20
   1  -1  10  105.69    4.10
  -1  -1 -10  100.29    3.60
  -1  -1 -10  107.49    3.00
  -1  -1 -10  102.79    3.20
   1  -1  10  112.89    4.30
  -1  -1 -10  117.59    4.60
  -1  -1 -10  100.79    3.20
   1  -1  10  106.59    4.10
   1  -1  10  101.89    4.00
  -1  -1 -10  109.09    3.00
  -1  -1 -10  111.79    4.50
   1  -1  10  110.99    4.20
   1  -1  10  112.59    4.20
   1   1  11   46.60    2.90
   1   1  11   42.00    2.80
   1   1  11   44.10    2.30
   1   1  11   41.00    3.10
   1   1  11   43.50    3.40
   1   1  11   46.50    2.50
  -1   1 -11   44.50    3.00
  -1   1 -11   47.90    2.90
   1   1  11   48.30    3.30
  -1   1 -11   44.00    2.80
   1   1  11   41.30    1.80
  -1  -1 -11   48.90    3.00
   1  -1  11   44.70    3.00
  -1  -1 -11   42.50    3.00
  -1  -1 -11   43.90    3.30
  -1  -1 -11   40.60    1.80
   1  -1  11   42.20    3.00
  -1  -1 -11   44.30    1.40
   1  -1  11   44.40    2.80
   1  -1  11   45.90    3.00
  -1  -1 -11   42.00    1.80
   1  -1  11   45.50    2.80
   1  -1  11   43.80    2.80
   1  -1  11   46.10    2.80
   1  -1  11   43.10    2.70
  -1  -1 -11   46.40    2.40
  -1   1 -12    8.80    1.90
   1   1  12    8.40    1.60
  -1   1 -12    6.00    1.60
   1   1  12   10.50    1.50
   1   1  12    9.90    2.20
   1   1  12    8.90    1.80
   1   1  12    8.70    1.70
  -1   1 -12    8.00    1.80
   1   1  12    9.10    2.00
   1   1  12    9.90    2.00
  -1  -1 -12    9.50    1.20
   1  -1  12    8.80    1.70
   1  -1  12   10.20    1.80
  -1  -1 -12   10.10    2.20
   1  -1  12    8.70    1.90
   1  -1  12   10.40    1.80
   1  -1  12   11.90    1.90
   1  -1  12   10.00    1.70
  -1  -1 -12   10.70    2.10
   1  -1  12   10.40    2.10
  -1  -1 -12   11.60    2.00
   1  -1  12    8.10    1.70
   1   1  13    3.30    1.70
   1   1  13    1.60    1.30
   1   1  13    2.40    1.80
  -1   1 -13    1.40    1.70
  -1   1 -13    1.70    1.70
   1   1  13    1.80    1.90
   1   1  13    0.80    1.70
   1   1  13    1.40    1.60
   1   1  13    4.30    1.60
  -1   1 -13    3.20    1.80
   1  -1  13    2.60    1.50
  -1  -1 -13    4.60    1.70
  -1  -1 -13    3.70    0.80
   1  -1  13    2.00    1.80
   1  -1  13    3.80    1.60
  -1  -1 -13   -0.10    1.70
  -1  -1 -13    1.80    1.90
   1  -1  13    4.20    1.80
   1  -1  13    1.00    1.50
   1  -1  13    2.20    1.70
   1  -1  13    3.30    1.40
   1  -1  13    2.50    1.60
   1  -1  13    3.20    1.50
   1   1  14   48.00    2.90
  -1   1 -14   53.99    3.50
  -1   1 -14   51.89    3.50
  -1   1 -14   54.99    3.80
   1   1  14   49.00    3.90
   1   1  14   53.29    3.50
   1   1  14   51.09    3.70
   1   1  14   52.09    3.60
   1   1  14   55.79    3.00
   1   1  14   52.29    3.50
   1  -1  14   53.59    3.30
   1  -1  14   51.99    3.30
   1  -1  14   52.59    3.40
  -1  -1 -14   52.19    3.90
   1  -1  14   49.40    3.40
   1  -1  14   53.79    3.50
   1  -1  14   44.70    3.30
  -1  -1 -14   57.89    4.10
   1  -1  14   52.59    3.80
   1  -1  14   52.69    3.80
  -1  -1 -14   49.20    2.20
   1  -1  14   60.79    3.40
  -1  -1 -14   51.89    3.50
   1  -1  14   51.19    3.50
  -1   1 -15    7.30    2.20
   1   1  15    5.90    2.00
   1   1  15    4.80    1.50
   1   1  15    8.50    2.10
   1   1  15    9.90    1.70
  -1   1 -15    7.70    2.10
   1   1  15    4.70    2.00
   1   1  15    9.50    2.50
   1   1  15    6.40    2.10
   1  -1  15    7.10    2.00
   1  -1  15    6.00    1.90
   1  -1  15    6.50    1.90
   1  -1  15    8.30    2.00
   1  -1  15    7.00    1.90
  -1  -1 -15    6.30    2.30
   1  -1  15    8.50    1.80
  -1  -1 -15    3.40    1.80
   1  -1  15    5.90    2.00
   1  -1  15    7.90    2.00
   1  -1  15    7.90    2.20
  -1  -1 -15    7.30    2.40
   1  -1  15    7.70    2.20
   1   1  16   22.00    2.90
   1   1  16   21.90    2.80
   1   1  16   25.90    2.80
   1   1  16   20.20    2.50
   1   1  16   20.90    2.90
   1   1  16   23.40    3.20
   1   1  16   25.00    2.90
   1   1  16   20.00    2.50
   1  -1  16   27.10    3.00
   1  -1  16   24.10    3.10
   1  -1  16   21.60    2.70
   1  -1  16   20.70    2.70
   1  -1  16   25.20    3.10
   1  -1  16   16.90    2.50
  -1  -1 -16   21.30    2.70
  -1  -1 -16   20.10    2.90
  -1  -1 -16   17.50    2.90
   1  -1  16   24.10    2.70
   1  -1  16   24.00    2.80
   1  -1  16   24.40    2.60
   1  -1  16   17.70    2.30
   1   1  17    5.40    1.70
   1   1  17    2.70    1.60
   1   1  17    0.00    2.10
   1   1  17    0.50    2.50
   1   1  17   -0.70    2.20
   1   1  17    1.60    2.10
   1   1  17    0.60    2.30
   1   1  17    2.10    2.30
   1  -1  17    1.20    1.90
   1  -1  17   -0.40    2.10
   1  -1  17    0.20    2.20
   1  -1  17    1.00    2.10
   1  -1  17    3.00    2.00
   1  -1  17    0.80    1.80
   1  -1  17    0.50    2.00
   1  -1  17    0.70    2.10
   1  -1  17    0.00    2.00
  -1  -1 -17    0.90    2.50
   1  -1  17    0.60    2.10
  -1  -1 -17    2.00    2.20
  -1  -1 -17    5.00    2.70
   1   1  18   44.10    3.30
   1   1  18   50.69    4.40
   1   1  18   41.20    4.50
   1   1  18   42.80    4.40
   1   1  18   45.90    3.60
   1   1  18   46.30    4.20
   1   1  18   33.00    3.80
   1   1  18   36.60    3.90
   1  -1  18   43.60    3.70
  -1  -1 -18   47.00    4.10
   1  -1  18   35.40    3.90
   1  -1  18   48.30    4.10
   1  -1  18   42.40    4.00
   1  -1  18   44.30    4.30
   1  -1  18   43.30    4.50
   1  -1  18   39.80    4.20
  -1  -1 -18   45.20    4.70
   1  -1  18   43.50    4.10
   1  -1  18   43.60    3.80
   1  -1  18   38.70    4.40
  -1  -1 -18   38.80    4.60
   1   1  19   11.80    3.30
   1   1  19   10.50    2.10
   1   1  19   10.60    2.90
   1   1  19    5.30    2.80
   1   1  19    6.60    2.60
   1   1  19   15.40    3.30
   1   1  19    8.30    2.70
   1   1  19    7.50    2.30
   1  -1  19   10.30    2.60
  -1  -1 -19   10.00    3.20
   1  -1  19    7.30    2.80
   1  -1  19   12.00    2.80
   1  -1  19    9.60    2.60
   1  -1  19    9.10    2.70
   1  -1  19    9.30    2.80
  -1  -1 -19   13.60    3.00
   1  -1  19   10.50    3.10
   1  -1  19   14.50    3.00
   1  -1  19    8.50    2.50
   1  -1  19   11.60    2.70
   1   1  20    3.40    3.50
   1   1  20    0.60    2.10
   1   1  20    1.40    2.30
   1   1  20    6.10    2.90
   1   1  20    4.20    2.60
   1   1  20    0.00    2.80
   1  -1  20    1.60    2.60
   1  -1  20    4.50    2.80
   1  -1  20    2.40    2.80
   1  -1  20    4.00    2.60
  -1  -1 -20    2.90    2.80
  -1  -1 -20    2.50    3.20
   1  -1  20    6.10    2.90
   1  -1  20    1.40    2.50
   1  -1  20    2.10    2.60
   1  -1  20    0.40    2.30
   1  -1  20    5.50    3.10
   1  -1  20    2.30    2.50
   1   1  21   -0.20    2.70
   1   1  21    5.70    3.00
   1   1  21    7.80    2.70
   1   1  21    2.30    2.20
   1   1  21    0.60    3.10
   1  -1  21   -1.50    3.00
   1  -1  21    4.50    2.80
  -1  -1 -21    4.80    3.00
   1  -1  21    4.70    2.70
   1  -1  21    8.70    3.70
   1  -1  21    3.30    3.00
   1  -1  21    1.50    2.50
   1  -1  21    1.20    2.80
   1  -1  21    3.40    3.10
   1  -1  21   -2.00    2.60
   1  -1  21    0.10    2.60
  -1  -1 -21   -1.80    3.30
   1   1  22    7.50    3.40
   1   1  22   14.30    2.60
   1   1  22   16.10    4.00
   1   1  22   16.40    3.00
   1   1  22   15.50    3.50
  -1  -1 -22   18.70    4.10
   1  -1  22   17.10    3.90
   1  -1  22   17.90    3.50
   1  -1  22   17.40    3.40
   1  -1  22   19.40    3.20
   1  -1  22   17.10    3.60
   1  -1  22   10.80    3.30
  -1  -1 -22   16.50    3.70
   1  -1  22   11.20    3.20
   1   1  23   27.70    4.00
   1   1  23   23.30    3.20
   1   1  23   27.20    4.60
   1   1  23   25.30    3.50
   1   1  23   12.10    3.80
   1   1  23   24.60    4.00
   1  -1  23   17.10    3.70
   1  -1  23   21.90    3.60
   1  -1  23   24.80    3.80
   1  -1  23   22.60    3.90
   1  -1  23   21.70    3.80
   1  -1  23   23.60    3.60
  -1  -1 -23   29.70    4.40
  -1  -1 -23   24.40    4.80
   1   1  24   -1.80    2.90
   1   1  24    0.50    3.70
   1   1  24   -2.80    2.50
   1   1  24    3.40    3.60
   1   1  24    0.30    2.90
   1   1  24    2.90    3.30
   1  -1  24    1.10    2.80
  -1  -1 -24   10.80    4.20
   1  -1  24   -1.20    3.60
   1  -1  24   -0.10    3.20
  -1  -1 -24    2.20    3.70
   1  -1  24    1.30    3.00
   1  -1  24    7.80    3.70
   1   1  25    2.80    3.40
   1   1  25    0.50    3.20
   1   1  25   -2.40    4.00
   1   1  25   -0.70    3.00
   1   1  25   -6.00    3.10
   1   1  25   -2.20    3.50
   1  -1  25   -2.50    3.60
  -1  -1 -25    4.60    4.70
   1  -1  25    1.80    3.30
   1  -1  25    3.00    3.90
   1  -1  25    2.00    3.20
   1  -1  25    1.40    3.20
   1   1  26   10.40    4.40
   1   1  26   11.50    3.80
   1   1  26   14.90    4.30
   1   1  26    6.50    3.70
   1   1  26   11.30    3.40
   1  -1  26    4.90    3.70
   1  -1  26    9.90    4.30
   1  -1  26    2.10    3.80
   1  -1  26   10.90    3.80
   1  -1  26   22.00    4.30
   1   1  27    3.40    4.80
   1   1  27    5.50    4.00
   1   1  27   10.60    3.50
   1   1  27    5.20    4.50
   1   1  27    1.00    3.80
   1  -1  27    5.00    3.60
   1  -1  27    5.80    4.00
   1  -1  27    6.20    3.90
   1  -1  27    7.10    4.20
   1  -1  27    6.80    3.80
   1   1  28   -2.60    4.50
   1   1  28   -1.40    3.30
   1   1  28   -3.60    4.00
   1   1  28  -10.30    4.70
   1  -1  28    7.10    4.30
   1  -1  28    8.90    4.20
   1  -1  28    4.30    4.00
   1  -1  28    3.70    4.50
   1   1  29    3.10    3.60
   1   1  29   -1.00    4.40
   1   1  29    2.80    4.50
   1   1  29    1.30    5.40
   1   1  29    8.90    5.30
   1  -1  29    5.20    4.70
   1  -1  29   10.20    4.30
   1  -1  29   -1.40    4.80
   1  -1  29   -0.40    4.20
   1  -1  29    2.70    4.20
   1   1  30   10.50    5.90
   1   1  30    8.40    5.00
   1   1  30    2.40    4.60
   1   1  30   -3.80    4.60
   1   1  30   -3.20    3.70
   1  -1  30   -3.00    5.20
   1  -1  30    0.80    4.30
   1  -1  30   -6.10    4.50
   1  -1  30    8.90    4.70
   1  -1  30   -1.10    5.40
   1   1  31   16.60    5.00
   1   1  31    6.50    6.10
   1   1  31    4.30    5.20
   1   1  31    8.90    5.90
   1  -1  31   18.10    5.30
   1  -1  31    4.20    4.50
   1  -1  31   11.20    5.90
   1  -1  31    4.50    5.40
   1  -1  31   -2.70    4.80
   1   1  32    7.90    6.40
   1   1  32    9.20    5.30
   1   1  32    2.60    5.40
   1   1  32   10.60    6.20
   1  -1  32    7.40    5.10
   1  -1  32   16.30    5.90
   1  -1  32   22.80    6.50
   1  -1  32   11.90    5.20
   1  -1  32   -0.50    5.10
  -1   2  32   -0.50    5.60
  -1   2  32   12.50    5.50
  -1   2  32   15.10    6.90
  -1   2  32    7.70    6.40
  -1  -2  32   -3.20    5.50
  -1  -2  32    7.90    5.80
  -1  -2  32    4.20    5.60
  -1  -2  32    4.90    5.50
  -1  -2  32    4.40    5.10
  -1   2  31   24.10    5.60
  -1   2  31   -3.40    5.80
  -1   2  31   10.00    5.30
  -1   2  31   10.00    6.30
  -1  -2  31    0.70    5.50
  -1  -2  31   14.60    6.10
  -1  -2  31   12.10    5.20
  -1  -2  31    2.30    4.80
  -1  -2  31   14.90    5.70
  -1   2  30    4.90    4.80
  -1   2  30    2.60    5.00
  -1   2  30    6.70    4.10
  -1   2  30    5.30    5.30
  -1   2  30    9.20    6.20
  -1  -2  30   -0.50    5.10
  -1  -2  30    6.50    4.50
  -1  -2  30    4.40    5.00
  -1  -2  30    3.80    5.50
  -1  -2  30   23.20    5.20
  -1   2  29   20.00    5.00
  -1   2  29   25.30    5.30
  -1   2  29   21.90    4.10
  -1   2  29   31.20    5.90
  -1   2  29   18.50    5.90
  -1  -2  29   12.40    4.50
  -1  -2  29   28.40    5.30
  -1  -2  29   25.70    5.20
  -1  -2  29   23.00    5.10
  -1  -2  29   27.80    5.70
  -1   2  28    1.30    4.10
  -1   2  28    0.00    5.30
  -1   2  28   -3.40    4.10
  -1   2  28    0.90    3.40
  -1   2  28   -2.80    4.60
  -1  -2  28   -2.60    3.60
   1  -2 -28   12.30    5.10
  -1  -2  28   -1.70    4.30
  -1  -2  28   -0.60    4.10
  -1  -2  28   -6.40    3.80
  -1  -2  28    6.50    4.30
  -1   2  27    8.00    4.70
  -1   2  27   12.80    4.50
  -1   2  27   14.50    3.50
  -1   2  27    8.70    4.90
  -1  -2  27    9.10    4.40
   1  -2 -27   10.70    5.70
  -1  -2  27   10.30    4.20
  -1  -2  27   11.10    4.50
  -1  -2  27   15.70    4.20
  -1  -2  27   10.00    4.00
  -1   2  26   -3.20    3.80
  -1   2  26    1.30    3.70
  -1   2  26   -1.50    4.60
  -1   2  26    0.00    2.90
   1  -2 -26   -4.60    4.80
  -1  -2  26   -3.70    3.40
   1  -2 -26   -5.50    4.00
  -1  -2  26   -0.10    3.50
  -1  -2  26   -0.20    3.10
  -1   2  25   16.50    3.10
  -1   2  25   13.30    3.20
  -1   2  25   22.30    4.30
  -1   2  25   11.10    4.30
  -1  -2  25   14.00    3.70
  -1  -2  25   13.40    3.50
  -1  -2  25   15.00    3.80
  -1  -2  25   18.00    4.10
   1  -2 -25   23.90    4.70
  -1  -2  25   20.00    4.20
   1  -2 -25   11.90    4.80
  -1   2  24   18.80    3.20
  -1   2  24   17.30    4.30
  -1   2  24   11.80    4.70
  -1   2  24   14.10    2.90
  -1  -2  24    7.20    3.80
  -1  -2  24   16.60    3.70
  -1  -2  24   13.50    3.50
  -1  -2  24   17.30    3.80
   1  -2 -24   16.30    4.40
  -1  -2  24    9.70    3.60
   1  -2 -24   14.50    5.60
  -1   2  23   30.10    3.30
  -1   2  23   30.90    4.70
  -1   2  23   40.90    4.40
  -1   2  23   32.90    4.40
  -1  -2  23   33.90    4.50
  -1  -2  23   41.80    5.20
  -1  -2  23   30.90    4.20
  -1  -2  23   27.60    3.60
  -1  -2  23   36.90    4.20
   1  -2 -23   29.20    4.80
   1  -2 -23   31.90    4.60
  -1   2  22   -2.20    2.00
  -1   2  22    2.70    2.50
  -1   2  22    1.50    3.50
  -1   2  22    2.70    3.60
  -1   2  22   -0.60    2.80
   1  -2 -22    4.00    4.00
  -1  -2  22   -0.30    3.00
  -1  -2  22    4.70    3.70
  -1  -2  22   -0.10    2.80
  -1  -2  22   -0.10    2.80
   1  -2 -22    2.00    3.30
  -1  -2  22    3.70    2.70
  -1  -2  22    1.90    2.70
  -1  -2  22    0.20    2.80
  -1   2  21   13.80    3.60
  -1   2  21   19.60    3.30
  -1   2  21   11.00    2.30
  -1   2  21   14.50    3.70
  -1   2  21   13.80    2.70
   1  -2 -21   17.40    3.80
  -1  -2  21   11.30    3.20
  -1  -2  21   11.30    2.80
  -1  -2  21   16.90    3.30
  -1  -2  21    8.20    3.50
  -1  -2  21   17.30    3.20
  -1  -2  21   11.80    3.70
  -1  -2  21   13.40    3.30
  -1  -2  21   12.80    2.80
  -1  -2  21   10.70    3.10
  -1  -2  21   13.20    3.10
   1  -2 -21   16.40    3.80
  -1   2  20   11.00    2.50
  -1   2  20   11.70    3.00
  -1   2  20   11.30    3.30
  -1   2  20    9.50    2.20
  -1   2  20   12.40    3.40
  -1  -2  20   13.10    2.80
  -1  -2  20   10.80    2.80
  -1  -2  20   16.60    3.50
   1  -2 -20   13.80    3.80
  -1  -2  20   13.00    3.10
  -1  -2  20   15.50    3.40
  -1  -2  20   13.70    3.10
  -1  -2  20   20.80    3.20
   1  -2 -20   10.80    3.40
  -1  -2  20   12.30    3.50
  -1  -2  20   10.40    2.70
  -1  -2  20   13.70    2.80
  -1   2  19   37.30    4.00
  -1   2  19   37.00    4.40
  -1   2  19   35.80    3.30
  -1   2  19   35.00    3.50
  -1   2  19   35.00    4.20
  -1   2  19   42.80    4.40
  -1   2  19   31.40    4.30
   1  -2 -19   30.90    3.70
  -1  -2  19   44.10    4.90
  -1  -2  19   38.80    4.30
  -1  -2  19   40.50    3.90
  -1  -2  19   46.50    4.90
  -1  -2  19   39.00    3.80
   1  -2 -19   33.60    4.50
  -1  -2  19   35.20    3.70
  -1  -2  19   38.30    4.40
  -1  -2  19   41.00    4.00
  -1  -2  19   33.30    3.70
  -1  -2  19   33.60    3.60
   1  -2 -19   34.30    3.50
  -1   2  18   13.60    3.30
  -1   2  18   13.40    2.80
  -1   2  18   10.80    3.20
  -1   2  18    7.80    2.90
  -1   2  18   13.60    2.10
  -1   2  18    9.00    1.90
  -1   2  18    9.90    2.80
  -1   2  18   16.70    3.00
   1  -2 -18   11.30    1.50
  -1  -2  18   13.10    2.80
  -1  -2  18   13.50    2.50
  -1  -2  18   12.40    3.10
  -1  -2  18   14.70    2.40
  -1  -2  18    8.20    2.50
   1  -2 -18    5.80    2.90
  -1  -2  18   12.30    2.60
  -1  -2  18   14.40    2.90
  -1  -2  18   15.20    3.30
  -1  -2  18   15.60    2.70
  -1  -2  18   11.20    2.70
   1  -2 -18   11.10    2.90
   1  -2 -18   10.90    2.10
  -1   2  17   60.79    5.10
  -1   2  17   57.99    4.50
  -1   2  17   48.00    4.80
  -1   2  17   56.59    3.50
  -1   2  17   62.89    4.90
  -1   2  17   58.09    4.20
  -1   2  17   64.19    4.50
   1  -2 -17   63.29    3.70
  -1  -2  17   58.99    4.20
   1  -2 -17   54.89    4.40
  -1  -2  17   59.19    4.80
  -1  -2  17   58.69    3.90
  -1  -2  17   61.09    4.00
  -1  -2  17   59.79    4.10
   1  -2 -17   61.29    5.10
   1  -2 -17   56.99    2.80
  -1  -2  17   61.99    4.40
  -1  -2  17   57.89    4.40
  -1  -2  17   60.69    4.10
  -1  -2  17   60.39    4.80
  -1  -2  17   55.29    4.50
  -1   2  16   -2.50    2.20
  -1   2  16    0.20    2.10
  -1   2  16   -1.80    2.00
  -1   2  16    3.30    2.50
  -1   2  16   -0.50    1.50
  -1   2  16   -0.80    2.00
  -1   2  16   -1.10    1.80
  -1  -2  16   -2.20    1.80
   1  -2 -16    0.50    1.50
   1  -2 -16   -1.50    2.00
  -1  -2  16   -0.20    1.80
  -1  -2  16   -2.30    2.20
   1  -2 -16    1.00    2.50
   1  -2 -16    0.80    1.00
  -1  -2  16    2.90    2.20
  -1  -2  16   -1.30    1.60
  -1  -2  16    1.30    2.30
  -1  -2  16   -2.30    1.70
  -1  -2  16   -1.40    1.80
  -1  -2  16    0.90    1.60
  -1  -2  16   -0.10    2.00
  -1   2  15   96.09    4.90
  -1   2  15   94.99    4.90
  -1   2  15   99.29    5.10
  -1   2  15   98.09    5.40
  -1   2  15   98.59    5.10
  -1   2  15   95.89    4.70
  -1   2  15   98.49    4.00
   1  -2 -15   92.39    4.00
  -1  -2  15   95.49    4.50
  -1  -2  15   98.29    4.30
   1  -2 -15  103.39    5.00
  -1  -2  15   91.49    4.80
  -1  -2  15   89.79    4.50
   1  -2 -15   92.99    2.80
  -1  -2  15   98.49    4.30
  -1  -2  15   98.69    5.20
  -1  -2  15   87.59    4.60
   1  -2 -15   93.39    3.50
  -1  -2  15   95.79    4.50
   1  -2 -15   99.19    2.90
  -1  -2  15  101.19    4.90
   1  -2 -15   98.29    5.50
  -1  -2  15  101.79    5.20
   1   2 -14   -0.20    1.90
  -1   2  14    0.40    1.70
   1   2 -14    3.10    0.60
  -1   2  14    5.00    1.80
  -1   2  14    3.50    2.10
  -1   2  14    5.40    2.20
  -1   2  14    0.00    2.20
  -1   2  14   -0.50    1.70
  -1  -2  14    2.50    1.60
  -1  -2  14   -0.60    1.90
  -1  -2  14    0.80    1.70
   1  -2 -14    3.70    0.80
  -1  -2  14    3.40    1.60
  -1  -2  14    3.90    2.00
   1  -2 -14   -1.00    1.90
   1  -2 -14    2.50    1.10
   1  -2 -14    2.50    1.40
  -1  -2  14    4.00    1.50
  -1  -2  14    2.20    1.80
  -1  -2  14    0.80    1.90
   1  -2 -14    0.30    1.90
  -1  -2  14    3.70    1.60
   1  -2 -14    2.20    2.30
   1  -2 -14    3.40    0.80
  -1  -2  14    4.50    1.80
  -1   2  13  107.09    3.90
  -1   2  13   98.59    4.90
   1   2 -13   92.09    2.80
  -1   2  13  103.19    4.70
  -1   2  13  102.39    4.30
   1   2 -13  102.59    4.10
  -1   2  13   93.59    5.00
  -1   2  13  102.49    4.60
   1   2 -13   98.59    4.50
  -1   2  13   97.29    4.70
  -1  -2  13   95.99    4.40
  -1  -2  13  105.39    4.60
  -1  -2  13  100.19    4.30
  -1  -2  13   99.89    2.80
   1  -2 -13  100.99    4.60
   1  -2 -13   97.09    3.90
  -1  -2  13   98.49    4.30
  -1  -2  13  102.99    4.60
  -1  -2  13  101.29    4.70
   1  -2 -13   99.39    4.90
  -1  -2  13   88.59    2.70
   1  -2 -13   89.99    4.60
   1  -2 -13   90.59    3.40
   1  -2 -13   95.69    3.10
  -1  -2  13  100.59    4.00
  -1  -2  13  102.29    4.50
  -1  -2  13  110.29    4.90
  -1  -2  13  105.69    4.20
   1  -2 -13  101.99    3.20
  -1   2  12   42.80    3.50
  -1   2  12   42.70    3.30
   1   2 -12   41.10    2.90
  -1   2  12   45.60    1.70
  -1   2  12   45.70    3.30
   1   2 -12   49.30    2.90
  -1   2  12   42.40    2.20
  -1   2  12   46.60    2.50
  -1   2  12   48.50    3.30
   1   2 -12   39.80    1.60
  -1   2  12   46.90    3.50
  -1   2  12   44.50    1.70
  -1   2  12   44.90    2.90
   1  -2 -12   47.90    3.80
  -1  -2  12   44.30    3.10
   1  -2 -12   49.99    3.60
  -1  -2  12   47.00    3.20
   1  -2 -12   42.20    2.00
  -1  -2  12   50.79    2.90
  -1  -2  12   45.30    3.30
  -1  -2  12   49.90    3.50
   1  -2 -12   44.00    3.20
  -1  -2  12   48.80    3.30
  -1  -2  12   51.79    3.10
  -1  -2  12   48.10    3.10
  -1  -2  12   47.60    2.90
   1  -2 -12   43.20    2.20
   1  -2 -12   48.60    2.60
  -1  -2  12   46.90    1.60
   1  -2 -12   46.10    2.00
  -1   2  11   62.89    2.10
  -1   2  11   60.39    3.50
  -1   2  11   61.49    3.60
  -1   2  11   63.39    2.10
  -1   2  11   63.39    2.70
  -1   2  11   59.19    2.50
  -1   2  11   64.99    3.50
  -1   2  11   55.59    3.40
   1   2 -11   63.99    3.10
   1   2 -11   57.59    2.00
   1   2 -11   60.79    3.40
  -1   2  11   66.79    3.40
  -1   2  11   66.19    3.50
  -1  -2  11   60.39    3.10
  -1  -2  11   61.39    3.40
   1  -2 -11   58.79    2.50
   1  -2 -11   57.89    3.50
  -1  -2  11   62.69    3.30
  -1  -2  11   59.49    3.00
   1  -2 -11   62.39    2.30
  -1  -2  11   61.79    3.40
  -1  -2  11   59.59    3.30
   1  -2 -11   60.49    3.50
   1  -2 -11   63.29    2.40
  -1  -2  11   61.49    3.50
  -1  -2  11   58.09    3.70
   1  -2 -11   57.89    2.70
  -1  -2  11   57.79    2.00
  -1  -2  11   67.29    3.70
   1  -2 -11   64.79    3.30
   1  -2 -11   64.19    3.70
  -1   2  10   18.50    2.10
  -1   2  10   20.00    1.30
  -1   2  10   20.20    1.70
  -1   2  10   21.90    2.40
   1   2 -10   16.70    2.10
  -1   2  10   15.30    1.50
  -1   2  10   21.80    2.50
  -1   2  10   19.70    1.30
  -1   2  10   19.20    2.40
  -1  -2  10   20.30    2.40
  -1  -2  10   18.00    2.20
  -1  -2  10   20.50    2.60
   1  -2 -10   21.30    1.50
   1  -2 -10   18.10    2.30
   1  -2 -10   18.80    1.50
  -1  -2  10   21.10    2.10
   1  -2 -10   21.70    2.50
  -1  -2  10   18.90    1.90
   1  -2 -10   19.60    1.50
  -1  -2  10   21.60    2.40
   1  -2 -10   20.60    2.40
   1  -2 -10   18.70    1.80
   1  -2 -10   18.70    2.30
  -1  -2  10   17.30    1.20
  -1   2   9  261.67    7.50
   1   2  -9  275.67    8.20
  -1   2   9  290.17    8.10
   1   2  -9  276.37    7.80
  -1   2   9  266.97    8.30
  -1   2   9  265.87    8.30
  -1   2   9  292.17    8.20
  -1   2   9  280.67    7.50
  -1   2   9  264.97    7.30
  -1   2   9  271.47    7.40
   1  -2  -9  265.37    7.50
   1  -2  -9  270.07    8.00
   1  -2  -9  274.17    8.40
   1  -2  -9  261.57    7.40
  -1  -2   9  293.37    8.20
  -1  -2   9  285.17    8.10
   1  -2  -9  254.57    7.50
   1  -2  -9  277.77    8.50
   1  -2  -9  266.47    7.40
  -1  -2   9  296.07    7.80
  -1  -2   9  258.97    7.80
   1  -2  -9  289.17    8.30
  -1  -2   9  249.48    7.10
  -1  -2   9  280.17    8.20
  -1  -2   9  288.07    8.20
  -1  -2   9  284.07    8.30
  -1  -2   9  266.37    7.80
  -1   2   8   28.10    2.20
  -1   2   8   30.60    2.20
  -1   2   8   31.20    1.50
  -1   2   8   31.80    1.70
   1   2  -8   35.30    2.20
  -1   2   8   27.70    1.50
   1   2  -8   29.80    2.30
  -1   2   8   30.20    3.00
  -1   2   8   29.20    2.10
   1   2  -8   30.30    1.80
  -1   2   8   33.80    1.60
  -1  -2   8   31.30    2.30
   1  -2  -8   32.20    1.70
   1  -2  -8   30.30    2.80
  -1  -2   8   27.90    1.30
  -1  -2   8   32.80    1.80
  -1  -2   8   33.00    2.00
   1  -2  -8   27.20    2.30
  -1  -2   8   32.90    1.80
  -1  -2   8   36.90    2.30
   1  -2  -8   30.20    1.60
   1  -2  -8   25.60    2.50
  -1  -2   8   32.10    2.20
   1  -2  -8   34.40    2.70
  -1  -2   8   31.70    1.90
   1  -2  -8   30.80    1.60
   1  -2  -8   29.40    1.60
   1   2  -7  171.18    5.20
  -1   2   7  150.08    4.60
  -1   2   7  156.88    5.20
  -1   2   7  169.18    5.40
   1   2  -7  158.58    4.70
  -1   2   7  157.68    5.00
  -1   2   7  167.98    5.10
   1   2  -7  146.29    5.50
  -1   2   7  155.38    4.50
   1   2  -7  168.08    5.00
  -1   2   7  152.98    4.50
  -1   2   7  166.18    4.50
  -1  -2   7  153.18    5.50
  -1  -2   7  140.59    4.30
   1  -2  -7  153.98    4.50
  -1  -2   7  167.18    5.20
   1  -2  -7  152.18    4.60
  -1  -2   7  161.78    4.90
   1  -2  -7  148.39    5.20
  -1  -2   7  168.68    4.60
   1  -2  -7  147.29    4.60
   1  -2  -7  165.98    5.00
  -1  -2   7  148.89    4.70
   1  -2  -7  160.58    5.30
   1  -2  -7  150.78    4.60
   1  -2  -7  175.28    5.20
  -1  -2   7  151.88    4.70
  -1  -2   7  161.48    5.10
  -1   2   6    0.10    0.60
  -1   2   6    1.10    0.90
   1   2  -6   -0.50    0.60
   1   2  -6   -1.80    0.80
  -1   2   6   -0.10    0.90
  -1   2   6    0.20    1.00
  -1   2   6   -0.30    0.50
   1   2  -6   -0.60    0.80
  -1   2   6   -0.60    0.90
  -1   2   6   -0.50    0.60
  -1   2   6    0.30    0.60
   1   2  -6   -1.00    0.90
  -1  -2   6   -0.80    0.70
   1  -2  -6    0.20    0.60
   1  -2  -6    0.00    1.00
  -1  -2   6   -0.70    0.60
   1  -2  -6   -1.10    0.90
   1  -2  -6    0.30    0.60
   1  -2  -6    0.90    1.00
   1  -2  -6    0.20    0.60
  -1  -2   6   -0.80    0.60
  -1  -2   6   -0.80    0.90
  -1  -2   6   -0.60    0.90
   1  -2  -6    0.40    0.60
  -1  -2   6   -0.60    0.50
  -1  -2   6   -1.40    0.60
   1  -2  -6   -0.40    1.00
  -1   2   5   93.69    3.20
  -1   2   5   93.59    3.50
   1   2  -5   89.69    3.40
   1   2  -5  112.19    3.40
  -1   2   5   96.89    3.20
  -1   2   5  112.39    3.50
  -1   2   5   97.59    3.30
   1   2  -5  102.19    3.00
  -1   2   5   95.09    3.20
  -1   2   5  114.09    2.90
  -1   2   5  108.19    3.70
   1   2  -5  110.99    3.60
   1  -2  -5  101.59    3.60
   1  -2  -5   94.99    3.20
  -1  -2   5   95.79    3.00
  -1  -2   5  113.19    3.30
   1  -2  -5  105.79    3.00
  -1  -2   5   90.29    3.00
  -1  -2   5  103.59    3.40
  -1  -2   5  100.99    3.50
   1  -2  -5  108.99    3.50
   1  -2  -5  113.29    3.60
  -1  -2   5   94.39    3.00
   1  -2  -5   94.69    3.20
   1  -2  -5   99.79    3.60
  -1  -2   5  109.69    3.00
  -1   2   4  129.99    4.20
   1   2  -4  145.39    4.40
   1   2  -4  125.79    3.90
   1   2  -4  150.88    4.00
  -1   2   4  132.39    4.20
   1   2  -4  164.88    4.30
  -1   2   4  166.08    4.00
  -1   2   4  161.38    4.50
  -1   2   4  144.89    4.30
  -1   2   4  143.99    4.50
  -1   2   4  150.08    4.60
   1   2  -4  135.39    4.40
  -1   2   4  131.99    4.20
  -1  -2   4  138.39    3.90
  -1  -2   4  163.28    4.00
  -1  -2   4  122.69    4.00
   1  -2  -4  161.58    4.50
   1  -2  -4  146.49    4.60
   1  -2  -4  132.69    4.20
  -1  -2   4  140.39    4.40
  -1  -2   4  143.49    4.40
  -1  -2   4  163.58    4.30
   1  -2  -4  149.79    4.40
   1  -2  -4  138.19    4.50
   1  -2  -4  157.48    4.00
   1   2  -3   85.99    2.80
  -1   2   3   79.49    2.80
  -1   2   3   89.19    2.80
  -1   2   3   74.59    2.60
  -1   2   3   90.09    2.40
   1   2  -3   75.69    2.30
  -1   2   3   79.29    2.80
   1   2  -3   91.89    2.40
   1   2  -3   72.89    2.60
  -1   2   3   77.19    2.70
  -1   2   3   84.09    2.70
  -1  -2   3   85.69    2.30
  -1  -2   3   96.59    2.70
  -1  -2   3   79.69    2.70
   1  -2  -3   78.09    2.70
  -1  -2   3   69.79    2.70
   1  -2  -3   86.99    2.80
   1  -2  -3   74.79    2.80
  -1  -2   3   67.99    2.50
  -1  -2   3   95.39    2.40
   1  -2  -3   93.69    2.40
   1  -2  -3   78.19    2.80
   1   2  -2    9.80    1.00
   1   2  -2   14.90    0.70
  -1   2   2   11.10    0.90
  -1   2   2   14.40    1.10
   1   2  -2   13.30    1.00
  -1   2   2    9.50    1.00
   1   2  -2   15.00    1.00
  -1   2   2   13.30    1.10
  -1   2   2   11.30    0.70
  -1   2   2   11.80    1.00
  -1   2   2    9.30    1.00
  -1  -2   2   11.30    1.00
  -1  -2   2   13.80    1.00
  -1  -2   2    9.20    0.90
   1  -2  -2   13.10    1.00
   1  -2  -2   13.30    0.70
   1  -2  -2   13.10    1.00
   1  -2  -2    9.30    1.00
  -1  -2   2   13.50    0.60
   1  -2  -2    9.80    1.00
   1  -2  -2    9.40    1.00
  -1  -2   2    9.20    0.90
   1   2  -1   48.30    1.80
  -1   2   1   54.29    1.90
  -1   2   1   51.89    1.70
   1   2  -1   61.89    2.00
  -1   2   1   47.10    1.80
  -1   2   1   46.40    1.90
   1   2  -1   61.69    1.60
   1   2  -1   45.50    2.10
  -1   2   1   62.19    2.00
  -1   2   1   57.39    1.80
  -1   2   1   50.09    1.90
   1  -2  -1   45.00    1.90
  -1  -2   1   50.79    1.60
   1  -2  -1   58.59    1.80
   1  -2  -1   53.99    1.70
  -1  -2   1   49.10    1.90
  -1  -2   1   46.60    1.80
  -1  -2   1   47.80    1.80
   1  -2  -1   48.70    1.90
   1  -2  -1   55.19    2.00
  -1  -2   1   55.49    1.60
   1  -2  -1   61.99    2.00
  -1  -2   1   54.69    1.90
  -1   2   0   12.70    0.80
  -1   2   0   12.00    0.80
   1   2   0   11.90    0.90
  -1   2   0    7.80    0.60
   1   2   0   11.40    0.70
  -1   2   0   11.10    0.80
   1   2   0   10.10    0.90
  -1   2   0    7.40    0.60
[truncated: 12,341,892 more chars]
